# Supplementary material for: Sustainable production of hydrogen with high purity from methanol and water at low temperatures
Source: Nat Commun. 2022 Sep 21;13:5527. doi: 10.1038/s41467-022-33186-z (PMC9492729; doi:10.1038/s41467-022-33186-z)
Supplement: Supplementary file 3 — Source Data [file 41467_2022_33186_MOESM3_ESM.xlsx]

## Sheet: Figure 1
Figure 1b
			Pt(111)	CeO2(110)	CeO2(110)-VO	CeO2(110)-FLP
		*+H2O	0	0	0	0
		H2O*	-0.82	-0.87	--	--
		TS	0.29861	-0.29	--	--
		H*+OH*	-0.13139	-0.95139	-1.08507	-1.93271

## Sheet: Figure 2
		Figure 2c								Figure 2d
		energy	PtO2	Pt-foil	Pt1-CeO2					Pt-foil					PtO2					Pt1/CeO2
		11363.5	0.00288	0.00415	0.00394					0	0.00829	0.06274	0		0	0.17743	0.24544	0		0	0.2185	0.2348	0
		11367.2	0.00219	0.00472	0.00301					0.03068	0.0092	0.06209	0		0.03068	0.1761	0.24508	0		0.03068	0.21771	0.2326	0
		11372.3	0.00128	0.00452	0.00296					0.06136	0.01125	0.06025	0		0.06136	0.17252	0.24394	0		0.06136	0.21575	0.22639	0
		11377.1	0.000965981	0.0028	0.0022					0.09204	0.01338	0.05762	0		0.09204	0.16781	0.24201	0		0.09204	0.21378	0.21742	0
		11381.8	0.00105	0.00213	0.00249					0.12272	0.0149	0.05481	0		0.12272	0.16365	0.23938	0		0.12272	0.21335	0.2077	0
		11387.1	0.000741886	0.00137	0.00194					0.1534	0.01546	0.05259	0		0.1534	0.16178	0.23646	0		0.1534	0.21579	0.19983	0
		11391.7	0.000325953	0.00113	0.00146					0.18408	0.01492	0.05167	0		0.18408	0.16339	0.23404	0		0.18408	0.22168	0.19646	0
		11397.3	0.000495082	0.000726433	0.00127					0.21476	0.01335	0.05242	0		0.21476	0.16854	0.23323	0		0.21476	0.2305	0.19928	0
		11402	0.000543735	0.00085588	0.00105					0.24544	0.01103	0.05468	0		0.24544	0.17607	0.23514	0		0.24544	0.24083	0.20824	0
		11407.4	0.000418088	0.000479726	0.00103					0.27612	0.00865	0.05782	0		0.27612	0.18419	0.24041	0		0.27612	0.25096	0.2215	0
		11412.1	0.000167297	0.00132	0.00114					0.3068	0.00754	0.06106	0		0.3068	0.19105	0.24885	0		0.3068	0.25937	0.23629	0
		11417.1	-0.000126496	0.000470236	0.000583244					0.33748	0.00877	0.06367	0		0.33748	0.19528	0.25927	0		0.33748	0.26531	0.24978	0
		11422	-0.000224799	-0.000354179	7.87572e-05					0.36816	0.01138	0.06512	0		0.36816	0.19629	0.26984	0		0.36816	0.26895	0.25967	0
		11426.6	-0.000402017	-0.000431494	-8.73692e-05					0.39884	0.01397	0.06512	0		0.39884	0.19447	0.27853	0		0.39884	0.27161	0.26449	0
		11432.1	-0.000282837	-0.000384606	-0.000362838					0.42951	0.01571	0.06363	0		0.42951	0.19125	0.28363	0		0.42951	0.2755	0.2637	0
		11436.7	-0.000598113	-0.000652895	-0.000756786					0.46019	0.01613	0.06092	0		0.46019	0.18901	0.28415	0		0.46019	0.28319	0.25789	0
		11442.3	-0.000561397	-0.000785869	-0.00157					0.49087	0.01497	0.05758	0		0.49087	0.19057	0.28009	0		0.49087	0.29664	0.24886	0
		11447.1	-0.00068176	-0.000869096	-0.00191					0.52155	0.01222	0.05453	0		0.52155	0.19807	0.27273	0		0.52155	0.31624	0.23969	0
		11452.4	-0.000698011	-0.00125	-0.00202					0.55223	0.00837	0.05292	0		0.55223	0.21197	0.26464	0		0.55223	0.34051	0.23429	0
		11457	-0.000769899	-0.00132	-0.0016					0.58291	0.00601	0.05372	0		0.58291	0.23081	0.25931	0		0.58291	0.36654	0.23622	0
		11461.9	-0.000875128	-0.00121	-0.00198					0.61359	0.01	0.05719	0		0.61359	0.252	0.26015	0		0.61359	0.39072	0.24695	0
		11467	-0.000820821	-0.00114	-0.00229					0.64427	0.01729	0.06267	0		0.64427	0.27288	0.26889	0		0.64427	0.40951	0.26494	0
		11471.6	-0.000858564	-0.00135	-0.000647533					0.67495	0.02528	0.06897	0		0.67495	0.29148	0.28448	0		0.67495	0.41989	0.28641	0
		11477.2	-0.000653809	-0.0012	-0.000897541					0.70563	0.03296	0.07486	0		0.70563	0.30696	0.30356	0		0.70563	0.41979	0.30688	0
		11481.9	-0.000582485	-0.000878949	-0.00149					0.73631	0.03965	0.07921	0		0.73631	0.31994	0.32185	0		0.73631	0.40842	0.32235	0
		11487.3	-0.000297655	-0.000683487	-0.000741894					0.76699	0.0448	0.08118	0		0.76699	0.33262	0.33545	0		0.76699	0.38672	0.32993	0
		11492	-9.32612e-05	-0.000326586	6.68834e-06					0.79767	0.04806	0.08015	0		0.79767	0.34846	0.34178	0		0.79767	0.35805	0.32822	0
		11497	0.000389909	-0.000185782	-0.000156838					0.82835	0.04937	0.07585	0		0.82835	0.37134	0.34015	0		0.82835	0.32897	0.31774	0
		11501.9	0.000798111	0.000271829	0.00064422					0.85903	0.04904	0.06844	0		0.85903	0.40397	0.33235	0		0.85903	0.30974	0.30155	0
		11506.5	0.00136	0.000742145	0.00116					0.88971	0.04792	0.05883	0		0.88971	0.44677	0.32324	0		0.88971	0.31175	0.28589	0
		11512.1	0.00225	0.00192	0.00231					0.92039	0.04741	0.04931	0		0.92039	0.4975	0.32059	0		0.92039	0.34051	0.28001	0
		11516.7	0.00338	0.00319	0.00333					0.95107	0.04913	0.04453	0		0.95107	0.55197	0.3329	0		0.95107	0.39135	0.29287	0
		11522.3	0.00508	0.00488	0.00699					0.98175	0.05398	0.04953	0		0.98175	0.60502	0.36487	0		0.98175	0.45394	0.32736	0
		11527	0.00717	0.00771	0.00852					1.01243	0.06153	0.06344	0		1.01243	0.65134	0.41448	0		1.01243	0.51807	0.37854	0
		11532.2	0.01029	0.01186	0.01334					1.04311	0.07033	0.0815	0		1.04311	0.68607	0.47489	0		1.04311	0.5756	0.43778	0
		11536.9	0.01483	0.01802	0.02118					1.07379	0.07866	0.09987	0		1.07379	0.70539	0.53805	0		1.07379	0.62068	0.49676	0
		11541.5	0.02183	0.02735	0.02928					1.10447	0.08493	0.11589	0		1.10447	0.70709	0.59693	0		1.10447	0.64971	0.54894	0
		11541.9	0.02243	0.02834	0.03006					1.13515	0.08785	0.12756	0		1.13515	0.69142	0.6465	0		1.13515	0.66166	0.58999	0
		11542.4	0.02304	0.02935	0.03086					1.16583	0.0865	0.13329	0		1.16583	0.66225	0.68436	0		1.16583	0.6588	0.61827	0
		11542.9	0.02369	0.03043	0.03171					1.1965	0.08049	0.13193	0		1.1965	0.62879	0.71142	0		1.1965	0.64766	0.6355	0
		11543.3	0.02421	0.03115	0.03244					1.22718	0.07021	0.12281	0		1.22718	0.60709	0.73254	0		1.22718	0.63998	0.64756	0
		11543.7	0.02491	0.03186	0.03411					1.25786	0.05765	0.10599	0		1.25786	0.61817	0.75672	2		1.25786	0.65186	0.66487	2.1
		11544.1	0.02554	0.03316	0.03577					1.28854	0.04831	0.08262	0		1.28854	0.67858	0.79581	2		1.28854	0.6988	0.70082	2.1
		11544.5	0.02616	0.03436	0.03721					1.31922	0.05162	0.05676	0		1.31922	0.78987	0.86096	2		1.31922	0.78802	0.76731	2.1
		11544.8	0.02693	0.03563	0.03656					1.3499	0.06963	0.04338	0		1.3499	0.94045	0.95806	2		1.3499	0.91562	0.86951	2.1
		11545.1	0.02762	0.03656	0.03756					1.38058	0.09506	0.06308	0		1.38058	1.11453	1.0855	2		1.38058	1.07074	1.00417	2.1
		11545.3	0.0283	0.03731	0.03997					1.41126	0.12181	0.10001	0		1.41126	1.29738	1.23546	2		1.41126	1.24069	1.16227	2.1
		11545.6	0.02901	0.03809	0.04126					1.44194	0.14593	0.13948	0		1.44194	1.47638	1.39683	2		1.44194	1.41345	1.33239	2.1
		11545.9	0.02985	0.03898	0.04167					1.47262	0.16432	0.17542	0		1.47262	1.64087	1.55756	2		1.47262	1.57834	1.50282	2.1
		11546.1	0.03057	0.03978	0.0418					1.5033	0.17435	0.20378	0		1.5033	1.78191	1.70604	2		1.5033	1.72615	1.6625	2.1
		11546.3	0.03141	0.0407	0.04265					1.53398	0.17378	0.22117	0		1.53398	1.89226	1.83183	2		1.53398	1.84914	1.80153	2.1
		11546.6	0.03236	0.04176	0.04449					1.56466	0.16087	0.22475	0		1.56466	1.96648	1.92613	2		1.56466	1.94112	1.91141	2.1
		11546.9	0.03322	0.04313	0.04601					1.59534	0.13449	0.21235	0		1.59534	2.00106	1.98217	2		1.59534	1.99752	1.98535	2.1
		11547.1	0.03407	0.04427	0.04693					1.62602	0.09423	0.18264	0		1.62602	1.99445	1.9954	2		1.62602	2.0155	2.01847	2.1
		11547.4	0.03512	0.04545	0.04632					1.6567	0.04064	0.13539	0		1.6567	1.94719	1.96378	2		1.6567	1.99399	2.00801	2.1
		11547.6	0.03605	0.04659	0.04774					1.68738	0.02718	0.07244	0		1.68738	1.86177	1.88775	2		1.68738	1.93366	1.95338	2.1
		11547.9	0.03713	0.04784	0.04964					1.71806	0.10326	0.02928	1.75		1.71806	1.74256	1.77027	2		1.71806	1.83688	1.85623	2.1
		11548.2	0.0383	0.04969	0.05076					1.74874	0.18754	0.11034	1.75		1.74874	1.59559	1.61667	2		1.74874	1.7075	1.72034	2.1
		11548.5	0.03943	0.05156	0.05268					1.77942	0.27609	0.21187	1.75		1.77942	1.42823	1.43432	2		1.77942	1.55076	1.55141	2.1
		11548.9	0.0407	0.05298	0.0529					1.8101	0.36494	0.31897	1.75		1.8101	1.24881	1.23242	2		1.8101	1.37293	1.35689	2.1
		11549.2	0.04199	0.055	0.05752					1.84078	0.44989	0.42576	1.75		1.84078	1.06628	1.02162	2		1.84078	1.18112	1.14567	2.1
		11549.5	0.04325	0.05724	0.05767					1.87146	0.52672	0.52661	1.75		1.87146	0.88965	0.81385	2		1.87146	0.98299	0.92799	2.1
		11549.8	0.04456	0.05891	0.05857					1.90214	0.59156	0.61602	1.75		1.90214	0.72749	0.62257	2		1.90214	0.78663	0.71562	2.1
		11550.1	0.04581	0.06063	0.06109					1.93282	0.64119	0.68901	1.75		1.93282	0.58706	0.4635	2		1.93282	0.60063	0.52328	2.1
		11550.4	0.04764	0.06339	0.06284					1.9635	0.67354	0.74152	1.75		1.9635	0.47305	0.35474	2		1.9635	0.43505	0.37269	2.1
		11550.7	0.0491	0.06542	0.06375					1.99418	0.68818	0.77095	1.75		1.99418	0.38572	0.30724	2		1.99418	0.30413	0.29612	2.1
		11550.9	0.0506	0.06724	0.06589					2.02485	0.68698	0.77684	1.75		2.02485	0.3195	0.3048	2		2.02485	0.2302	0.3056	2.1
		11551.1	0.05256	0.06928	0.06838					2.05553	0.67487	0.76165	1.75		2.05553	0.26433	0.31331	2		2.05553	0.22625	0.35743	2.1
		11551.3	0.05431	0.07111	0.0701					2.08621	0.66065	0.7319	1.75		2.08621	0.2097	0.30873	2		2.08621	0.26196	0.40759	2.1
		11551.6	0.05622	0.07319	0.07118					2.11689	0.65679	0.6994	1.75		2.11689	0.14836	0.28148	2		2.11689	0.30057	0.43714	2.1
		11551.8	0.05844	0.07562	0.07488					2.14757	0.67698	0.68148	1.75		2.14757	0.07781	0.23099	2		2.14757	0.326	0.44053	2.1
		11552	0.0605	0.07789	0.07689					2.17825	0.73063	0.69724	1.75		2.17825	0.01665	0.16297	2		2.17825	0.33393	0.41826	2.1
		11552.3	0.06264	0.08016	0.07821					2.20893	0.8183	0.75834	1.75		2.20893	0.09161	0.09543	2		2.20893	0.32492	0.37419	2.1
		11552.6	0.06493	0.08266	0.08012					2.23961	0.93255	0.86221	1.75		2.23961	0.17767	0.09405	2		2.23961	0.30195	0.31461	2.1
		11552.9	0.06767	0.08552	0.08544					2.27029	1.06219	0.99566	1.75		2.27029	0.25962	0.16917	2		2.27029	0.26947	0.24837	2.1
		11553.2	0.07017	0.08961	0.08913					2.30097	1.19579	1.14265	1.75		2.30097	0.332	0.256	2		2.30097	0.23311	0.18866	2.1
		11553.7	0.0731	0.09515	0.09302					2.33165	1.32313	1.28866	1.75		2.33165	0.39053	0.33487	2		2.33165	0.1996	0.15544	2.1
		11554.1	0.07638	0.10102	0.09952					2.36233	1.43571	1.42179	1.75		2.36233	0.4325	0.3987	2		2.36233	0.17627	0.1631	2.1
		11554.5	0.07945	0.10722	0.10466					2.39301	1.52687	1.53281	1.75		2.39301	0.45739	0.44462	2		2.39301	0.16845	0.1968	2.1
		11555	0.08277	0.11399	0.11119					2.42369	1.59192	1.61511	1.75		2.42369	0.46743	0.47314	2		2.42369	0.17545	0.23364	2.1
		11555.4	0.08664	0.12138	0.11865					2.45437	1.62826	1.66473	1.75		2.45437	0.4681	0.48827	2		2.45437	0.19128	0.26138	2.1
		11555.8	0.09028	0.12826	0.12562					2.48505	1.63555	1.6804	1.75		2.48505	0.46814	0.49738	2		2.48505	0.20959	0.27524	2.1
		11556.2	0.09447	0.13479	0.13129					2.51573	1.6158	1.66371	1.75		2.51573	0.47799	0.51004	2		2.51573	0.22645	0.27453	2.1
		11556.4	0.09843	0.14058	0.1355					2.54641	1.57341	1.61911	1.75		2.54641	0.50593	0.53505	2		2.54641	0.24024	0.26149	2.1
		11556.7	0.10391	0.1475	0.14269					2.57709	1.51508	1.55385	1.75		2.57709	0.55384	0.57648	2		2.57709	0.25091	0.24106	2.1
		11557	0.10887	0.15343	0.15203					2.60777	1.44946	1.4777	1.75		2.60777	0.61647	0.63171	2		2.60777	0.25933	0.22103	2.1
		11557.2	0.11374	0.16027	0.15533					2.63845	1.38633	1.40214	1.75		2.63845	0.68443	0.69308	2		2.63845	0.26667	0.211	2.1
		11557.5	0.12047	0.1683	0.16044					2.66913	1.33512	1.33874	1.75		2.66913	0.74748	0.7509	2		2.66913	0.274	0.21806	2.1
		11557.8	0.12656	0.1757	0.16691					2.69981	1.30276	1.29659	1.75		2.69981	0.79638	0.79591	2		2.69981	0.28196	0.24143	2.1
		11558	0.13322	0.18352	0.17491					2.73049	1.29157	1.27947	1.75		2.73049	0.82367	0.82047	2		2.73049	0.2907	0.27377	2.1
		11558.2	0.141	0.19164	0.18318					2.76117	1.29843	1.28435	1.75		2.76117	0.82386	0.81919	2		2.76117	0.29991	0.30686	2.1
		11558.5	0.14902	0.20102	0.1928					2.79184	1.31576	1.30249	1.75		2.79184	0.79363	0.78917	2		2.79184	0.30905	0.33448	2.1
		11558.8	0.15769	0.20971	0.19905					2.82252	1.33382	1.32238	1.75		2.82252	0.7319	0.73025	2		2.82252	0.31759	0.35269	2.1
		11559	0.16687	0.21865	0.21074					2.8532	1.34298	1.33273	1.75		2.8532	0.63998	0.64539	2		2.8532	0.32509	0.35948	2.1
		11559.3	0.1782	0.23107	0.22157					2.88388	1.33528	1.3244	1.75		2.88388	0.5219	0.54143	2		2.88388	0.33124	0.3544	2.1
		11559.6	0.18956	0.24376	0.23335					2.91456	1.30516	1.29121	1.75		2.91456	0.38585	0.43158	2		2.91456	0.33587	0.3384	2.1
		11559.9	0.20187	0.25789	0.25025					2.94524	1.24967	1.23001	1.75		2.94524	0.25154	0.34174	2		2.94524	0.33881	0.31356	2.1
		11560.2	0.21726	0.27585	0.26873					2.97592	1.16832	1.14052	1.75		2.97592	0.18559	0.31458	2		2.97592	0.33982	0.28303	2.1
		11560.5	0.23219	0.29521	0.28903					3.0066	1.06287	1.02488	1.75		3.0066	0.26866	0.37055	0		3.0066	0.3386	0.25076	2.1
		11560.8	0.24807	0.31585	0.30927					3.03728	0.93698	0.88725	1.75		3.03728	0.41835	0.47494	0		3.03728	0.33479	0.22126	2.1
		11561.2	0.26775	0.34015	0.33452					3.06796	0.79588	0.7333	1.75		3.06796	0.57464	0.58984	0		3.06796	0.32808	0.19877	2.1
		11561.5	0.2914	0.36708	0.3715					3.09864	0.64603	0.56968	1.75		3.09864	0.71819	0.69438	0		3.09864	0.31838	0.18581	2.1
		11561.8	0.31517	0.39259	0.39139					3.12932	0.49492	0.40357	1.75		3.12932	0.83929	0.77727	0		3.12932	0.30597	0.18168	2.1
		11562	0.34074	0.41601	0.42423					3.16	0.35143	0.24213	1.75		3.16	0.93169	0.83213	0		3.16	0.29167	0.18275	2.1
		11562.3	0.37391	0.4451	0.45316					3.19068	0.22808	0.09234	1.75		3.19068	0.99138	0.85573	0		3.19068	0.27693	0.18463	2.1
		11562.5	0.40819	0.4698	0.47782					3.22136	0.14977	0.04293	0		3.22136	1.01635	0.8473	0		3.22136	0.26382	0.18399	2.1
		11562.8	0.44799	0.49899	0.50642					3.25204	0.14846	0.15308	0		3.25204	1.00649	0.80823	0		3.25204	0.2547	0.17914	2.1
		11563	0.48988	0.52727	0.53893					3.28272	0.19132	0.23908	0		3.28272	0.96345	0.7417	0		3.28272	0.25152	0.16996	0
		11563.2	0.54131	0.56497	0.57968					3.3134	0.23086	0.29836	0		3.3134	0.89054	0.65242	0		3.3134	0.25505	0.15766	0
		11563.5	0.59498	0.60047	0.6193					3.34408	0.25102	0.3307	0		3.34408	0.79242	0.54625	0		3.34408	0.26434	0.14444	0
		11563.7	0.65365	0.64437	0.66158					3.37476	0.24821	0.33744	0		3.37476	0.67489	0.42986	0		3.37476	0.27705	0.13314	0
		11564	0.72501	0.69952	0.71957					3.40544	0.22336	0.32135	0		3.40544	0.54456	0.31048	0		3.40544	0.29021	0.1263	0
		11564.2	0.79439	0.76339	0.78711					3.43612	0.1804	0.28641	0		3.43612	0.40858	0.19628	0		3.43612	0.30094	0.12498	0
		11564.6	0.86804	0.83715	0.87255					3.4668	0.12775	0.23771	0		3.4668	0.27475	0.10085	0		3.4668	0.30689	0.12805	0
		11564.9	0.94437	0.93633	0.97256					3.49748	0.08928	0.18159	0		3.49748	0.15357	0.07314	0		3.49748	0.30633	0.13292	0
		11565.3	1.02127	1.0589	1.11081					3.52816	0.11157	0.12684	0		3.52816	0.0781	0.12345	0		3.52816	0.29827	0.13692	0
		11565.8	1.09392	1.20044	1.26071					3.55884	0.17806	0.0895	0		3.55884	0.11587	0.1748	0		3.55884	0.28238	0.13813	0
		11566.2	1.15656	1.36625	1.43063					3.58952	0.25371	0.09112	0		3.58952	0.18446	0.20882	0		3.58952	0.25897	0.13564	0
		11566.6	1.20068	1.54522	1.60236					3.62019	0.32586	0.12042	0		3.62019	0.23868	0.22281	0		3.62019	0.2289	0.12946	0
		11567.1	1.2483	1.74504	1.78029					3.65087	0.38878	0.15197	0		3.65087	0.27186	0.21744	0		3.65087	0.1935	0.12043	0
		11567.5	1.27278	1.89956	1.91111					3.68155	0.43919	0.17501	0		3.68155	0.28321	0.19502	0		3.68155	0.15442	0.11013	0
		11567.8	1.28551	2.01587	1.99936					3.71223	0.47541	0.18596	0		3.71223	0.27405	0.15895	0		3.71223	0.11359	0.10067	0
		11568.1	1.28802	2.10704	2.07211					3.74291	0.4971	0.18412	0		3.74291	0.247	0.11342	0		3.74291	0.07299	0.09421	0
		11568.4	1.28186	2.16401	2.11124					3.77359	0.5051	0.17041	0		3.77359	0.20561	0.06355	0		3.77359	0.03461	0.09206	0
		11568.7	1.26957	2.19598	2.11265					3.80427	0.50125	0.14692	0		3.80427	0.15401	0.02267	0		3.80427	0.00112	0.09389	0
		11568.9	1.25303	2.21229	2.11847					3.83495	0.48803	0.11692	0		3.83495	0.09662	0.04765	0		3.83495	0.02847	0.0979	0
		11569.2	1.23038	2.19888	2.09844					3.86563	0.46825	0.08532	0		3.86563	0.03792	0.08836	0		3.86563	0.0503	0.10193	0
		11569.4	1.21055	2.1777	2.06607					3.89631	0.44447	0.06109	0		3.89631	0.01869	0.12154	0		3.89631	0.06446	0.10428	0
		11569.7	1.18934	2.12825	2.02476					3.92699	0.41857	0.05833	0		3.92699	0.06815	0.14403	0		3.92699	0.07055	0.10395	0
		11569.9	1.16854	2.0719	1.97117					3.95767	0.3913	0.07575	0		3.95767	0.10859	0.15463	0		3.95767	0.0687	0.10072	0
		11570.2	1.14642	1.98677	1.90064					3.98835	0.36219	0.09764	0		3.98835	0.13776	0.1533	0		3.98835	0.05961	0.09495	0
		11570.4	1.12843	1.90957	1.82855					4.01903	0.32976	0.11553	0		4.01903	0.1545	0.14092	0		4.01903	0.04489	0.0876	0
		11570.7	1.11018	1.81112	1.73615					4.04971	0.29203	0.12621	0		4.04971	0.15864	0.11917	0		4.04971	0.02912	0.08004	0
		11571	1.09266	1.70515	1.6391					4.08039	0.24711	0.12862	0		4.08039	0.1509	0.09033	0		4.08039	0.02849	0.07387	0
		11571.3	1.07879	1.61526	1.54472					4.11107	0.1937	0.12292	0		4.11107	0.13284	0.05726	0		4.11107	0.04994	0.07041	0
		11571.6	1.06667	1.5228	1.45502					4.14175	0.13151	0.11015	0		4.14175	0.10686	0.02417	0		4.14175	0.0786	0.07005	0
		11571.9	1.05506	1.43098	1.36695					4.17243	0.06217	0.09216	0		4.17243	0.07631	0.01922	0		4.17243	0.10848	0.07196	0
		11572.3	1.04246	1.33011	1.2691					4.20311	0.02974	0.0718	0		4.20311	0.04716	0.0469	0		4.20311	0.13717	0.07468	0
		11572.6	1.03323	1.24769	1.19289					4.23379	0.10645	0.05369	0		4.23379	0.03577	0.07161	0		4.23379	0.16304	0.07677	0
		11572.9	1.02388	1.17495	1.12004					4.26447	0.19162	0.04524	0		4.26447	0.05329	0.08961	0		4.26447	0.18489	0.07727	0
		11573.2	1.01576	1.11466	1.06581					4.29515	0.27663	0.05074	0		4.29515	0.07795	0.09972	0		4.29515	0.20181	0.07575	0
		11573.5	1.00668	1.05499	1.01084					4.32583	0.35776	0.06343	0		4.32583	0.09895	0.10159	0		4.32583	0.2132	0.07229	0
		11573.8	0.99921	1.01487	0.96924					4.35651	0.43169	0.07582	0		4.35651	0.11312	0.0956	0		4.35651	0.21872	0.06738	0
		11574	0.99219	0.97617	0.93997					4.38719	0.49546	0.08434	0		4.38719	0.11938	0.08272	0		4.38719	0.2183	0.06189	0
		11574.3	0.98435	0.94565	0.91195					4.41786	0.54655	0.08757	0		4.41786	0.11782	0.06449	0		4.41786	0.21212	0.05692	0
		11574.5	0.97809	0.9204	0.89337					4.44854	0.58305	0.08521	0		4.44854	0.10958	0.04307	0		4.44854	0.20055	0.05353	0
		11574.7	0.97334	0.90077	0.87843					4.47922	0.60371	0.07767	0		4.47922	0.0971	0.02272	0		4.47922	0.18421	0.05231	0
		11574.9	0.96859	0.88091	0.85689					4.5099	0.60796	0.06602	0		4.5099	0.08451	0.01971	0		4.5099	0.16395	0.05304	0
		11575.2	0.96447	0.86317	0.84041					4.54058	0.59599	0.05198	0		4.54058	0.07784	0.03669	0		4.54058	0.14091	0.05482	0
		11575.4	0.9613	0.84635	0.8277					4.57126	0.56862	0.03834	0		4.57126	0.08203	0.05447	0		4.57126	0.11681	0.05659	0
		11575.7	0.95933	0.8319	0.81592					4.60194	0.52732	0.03013	0		4.60194	0.09586	0.06841	0		4.60194	0.09444	0.05748	0
		11576	0.9581	0.81709	0.80273					4.63262	0.47407	0.03228	0		4.63262	0.11382	0.07711	0		4.63262	0.07867	0.05701	0
		11576.3	0.95778	0.80346	0.79393					4.6633	0.4113	0.04123	0		4.6633	0.13096	0.08005	0		4.6633	0.07581	0.05507	0
		11576.7	0.95838	0.79211	0.78276					4.69398	0.34191	0.0508	0		4.69398	0.14403	0.07726	0		4.69398	0.0874	0.05184	0
		11577.1	0.95977	0.78338	0.77395					4.72466	0.26946	0.05793	0		4.72466	0.15106	0.06927	0		4.72466	0.10798	0.04781	0
		11577.5	0.96151	0.77825	0.77726					4.75534	0.199	0.06142	0		4.75534	0.15101	0.05704	0		4.75534	0.13181	0.04364	0
		11578	0.96482	0.77396	0.76072					4.78602	0.14021	0.06092	0		4.78602	0.14357	0.04192	0		4.78602	0.15542	0.04012	0
		11578.4	0.96828	0.77222	0.75903					4.8167	0.11433	0.05666	0		4.8167	0.12909	0.026	0		4.8167	0.17682	0.0379	0
		11578.8	0.972	0.77133	0.76171					4.84738	0.13718	0.04936	0		4.84738	0.10852	0.01482	0		4.84738	0.19476	0.03722	0
		11579.2	0.97634	0.77094	0.75717					4.87806	0.18682	0.04021	0		4.87806	0.08341	0.01999	0		4.87806	0.20845	0.03776	0
		11579.6	0.98098	0.77107	0.7628					4.90874	0.24231	0.03115	0		4.90874	0.0563	0.03241	0		4.90874	0.21747	0.03882	0
		11579.8	0.98547	0.7722	0.76444					4.93942	0.29561	0.0253	0		4.93942	0.03337	0.0435	0		4.93942	0.22168	0.03974	0
		11580.1	0.98996	0.77307	0.7588					4.9701	0.34368	0.02571	0		4.9701	0.03283	0.05127	0		4.9701	0.22131	0.04	0
		11580.4	0.99419	0.7737	0.75805					5.00078	0.38521	0.03099	0		5.00078	0.05382	0.055	0		5.00078	0.21689	0.03939	0
		11580.6	0.9985	0.77549	0.76661					5.03146	0.41966	0.03729	0		5.03146	0.07757	0.05456	0		5.03146	0.2093	0.03791	0
		11580.9	1.00189	0.77808	0.76989					5.06214	0.44697	0.04223	0		5.06214	0.09821	0.0502	0		5.06214	0.19972	0.03577	0
		11581.1	1.00472	0.78059	0.77347					5.09282	0.46732	0.0447	0		5.09282	0.11376	0.04248	0		5.09282	0.18961	0.03335	0
		11581.4	1.00693	0.78318	0.7766					5.1235	0.48114	0.04433	0		5.1235	0.12334	0.03228	0		5.1235	0.18053	0.03107	0
		11581.6	1.008	0.7859	0.77604					5.15418	0.48901	0.0412	0		5.15418	0.12667	0.02093	0		5.15418	0.17383	0.02937	0
		11581.9	1.00822	0.78899	0.77283					5.18486	0.49166	0.03577	0		5.18486	0.12398	0.01145	0		5.18486	0.17033	0.02849	0
		11582.1	1.00727	0.79225	0.7738					5.21553	0.48992	0.0289	0		5.21553	0.11596	0.01275	0		5.21553	0.16994	0.02837	0
		11582.4	1.00524	0.79548	0.77273					5.24621	0.48473	0.02204	0		5.24621	0.10363	0.02178	0		5.24621	0.17176	0.02872	0
		11582.7	1.00241	0.79818	0.77758					5.27689	0.47705	0.01778	0		5.27689	0.08837	0.03059	0		5.27689	0.1743	0.02916	0
		11583	0.99857	0.80094	0.78169					5.30757	0.46785	0.01875	0		5.30757	0.0718	0.03723	0		5.30757	0.17596	0.02932	0
		11583.3	0.99414	0.80359	0.78763					5.33825	0.45803	0.02355	0		5.33825	0.05574	0.04108	0		5.33825	0.17534	0.02901	0
		11583.6	0.98831	0.80593	0.78796					5.36893	0.44833	0.02905	0		5.36893	0.04221	0.04192	0		5.36893	0.17142	0.02815	0
		11583.9	0.98283	0.80676	0.78878					5.39961	0.43926	0.03345	0		5.39961	0.0331	0.03982	0		5.39961	0.16366	0.0268	0
		11584.3	0.9778	0.80898	0.79703					5.43029	0.43105	0.03596	0		5.43029	0.02891	0.03513	0		5.43029	0.15198	0.02512	0
		11584.6	0.97218	0.81112	0.80344					5.46097	0.42359	0.03628	0		5.46097	0.02761	0.0284	0		5.46097	0.1369	0.02333	0
		11584.9	0.96673	0.81288	0.80882					5.49165	0.41652	0.03444	0		5.49165	0.02664	0.02043	0		5.49165	0.11957	0.0217	0
		11585.2	0.96229	0.81386	0.80957					5.52233	0.40921	0.03071	0		5.52233	0.02564	0.01258	0		5.52233	0.10207	0.02044	0
		11585.4	0.95875	0.81447	0.81903					5.55301	0.40094	0.02562	0		5.55301	0.02736	0.00867	0		5.55301	0.0878	0.01965	0
		11585.7	0.95573	0.81562	0.8218					5.58369	0.39094	0.01999	0		5.58369	0.0354	0.01268	0		5.58369	0.08127	0.01929	0
		11585.9	0.953	0.81743	0.82073					5.61437	0.37854	0.01516	0		5.61437	0.04983	0.01904	0		5.61437	0.0854	0.0192	0
		11586.1	0.95146	0.81925	0.8218					5.64505	0.36326	0.01317	0		5.64505	0.06846	0.02453	0		5.64505	0.09837	0.01918	0
		11586.4	0.95041	0.82122	0.82736					5.67573	0.34481	0.0149	0		5.67573	0.08916	0.02829	0		5.67573	0.11569	0.01904	0
		11586.6	0.94975	0.82387	0.82838					5.70641	0.32319	0.01841	0		5.70641	0.11013	0.02999	0		5.70641	0.13358	0.01869	0
		11586.8	0.94943	0.82707	0.83341					5.73709	0.29866	0.02175	0		5.73709	0.12979	0.02958	0		5.73709	0.14957	0.01809	0
		11587.1	0.94942	0.83144	0.8399					5.76777	0.27176	0.02397	0		5.76777	0.14677	0.0272	0		5.76777	0.16216	0.01729	0
		11587.3	0.94963	0.83695	0.841					5.79845	0.24326	0.02471	0		5.79845	0.15992	0.02317	0		5.79845	0.17051	0.01637	0
		11587.6	0.95004	0.84257	0.84144					5.82913	0.21413	0.02389	0		5.82913	0.16837	0.01789	0		5.82913	0.17425	0.01543	0
		11588	0.95064	0.84839	0.84278					5.85981	0.18546	0.02166	0		5.85981	0.17162	0.01195	0		5.85981	0.17341	0.01457	0
		11588.3	0.95159	0.85646	0.84925					5.89049	0.15843	0.01832	0		5.89049	0.16955	0.00635	0		5.89049	0.16837	0.01388	0
		11588.7	0.9528	0.86556	0.85273					5.92117	0.13414	0.01437	0		5.92117	0.16248	0.00488	0		5.92117	0.15982	0.01336	0
		11589.2	0.95438	0.87664	0.85383					5.95185	0.11353	0.01062	0		5.95185	0.1512	0.00895	0		5.95185	0.14872	0.01301	0
		11589.6	0.95632	0.88857	0.86099					5.98253	0.09715	0.00845	0		5.98253	0.13704	0.01338	0		5.98253	0.13627	0.01276	0
		11590.1	0.9591	0.9	0.86519					6.0132	0.08503	0.00909	0		6.0132	0.12191	0.01682	0		6.0132	0.12379	0.01255	0
		11590.5	0.96221	0.90805	0.86268					6.04388	0.07673	0.01149	0		6.04388	0.10835	0.01894	0		6.04388	0.11263	0.01231	0
		11590.9	0.96564	0.91416	0.87367					6.07456	0.07164	0.014	0		6.07456	0.09924	0.01964	0		6.07456	0.10394	0.01202	0
		11591.2	0.96975	0.91958	0.87102					6.10524	0.06948	0.01582	0		6.10524	0.09667	0.01895	0		6.10524	0.09836	0.01167	0
		11591.5	0.97491	0.92474	0.86886					6.13592	0.07045	0.01663	0		6.13592	0.10045	0.01704	0		6.13592	0.09577	0.01127	0
		11591.8	0.98014	0.92716	0.86945					6.1666	0.07488	0.01635	0		6.1666	0.10818	0.01412	0		6.1666	0.09537	0.01085	0
		11592	0.98592	0.92955	0.87796					6.19728	0.08266	0.01504	0		6.19728	0.11686	0.0105	0		6.19728	0.09609	0.01042	0
		11592.3	0.99205	0.9321	0.87881					6.22796	0.09294	0.01286	0		6.22796	0.12404	0.00655	0		6.22796	0.09696	0.01002	0
		11592.5	0.99924	0.93446	0.88436					6.25864	0.10438	0.01008	0		6.25864	0.12816	0.00297	0		6.25864	0.09734	0.00965	0
		11592.8	1.00564	0.9357	0.88679					6.28932	0.11542	0.00703	0		6.28932	0.12838	0.00303	0		6.28932	0.09696	0.00931	0
		11593	1.01215	0.93687	0.88294					6.32	0.12462	0.0043	0		6.32	0.12445	0.006	0		6.32	0.0958	0.00902	0
		11593.3	1.01994	0.93767	0.88263					6.35068	0.1307	0.00334	0		6.35068	0.11659	0.00871	0		6.35068	0.09401	0.00878	0
		11593.6	1.02741	0.93859	0.88453					6.38136	0.13269	0.0048	0		6.38136	0.10538	0.01069	0		6.38136	0.09176	0.00857	0
		11593.8	1.03351	0.93956	0.88365					6.41204	0.12994	0.00673	0		6.41204	0.09171	0.01181	0		6.41204	0.08917	0.00842	0
		11594.1	1.03967	0.94044	0.8861					6.44272	0.12219	0.00824	0		6.44272	0.07668	0.01205	0		6.44272	0.0862	0.00831	0
		11594.3	1.04479	0.94066	0.8883					6.4734	0.1096	0.0091	0		6.4734	0.06155	0.01148	0		6.4734	0.08269	0.00824	0
		11594.6	1.04944	0.94089	0.89089					6.50408	0.09288	0.00927	0		6.50408	0.04772	0.01019	0		6.50408	0.07838	0.0082	0
		11594.9	1.05325	0.94112	0.89608					6.53476	0.07346	0.00878	0		6.53476	0.03667	0.00835	0		6.53476	0.07302	0.00816	0
		11595.2	1.05602	0.94124	0.89673					6.56544	0.05442	0.00775	0		6.56544	0.02953	0.00615	0		6.56544	0.06644	0.00811	0
		11595.6	1.05773	0.94159	0.89838					6.59612	0.04286	0.00632	0		6.59612	0.02613	0.00384	0		6.59612	0.05864	0.00801	0
		11595.9	1.05822	0.94262	0.90084					6.6268	0.04807	0.00468	0		6.6268	0.02452	0.00196	0		6.6268	0.04991	0.00785	0
		11596.2	1.05771	0.94387	0.89995					6.65748	0.0662	0.00306	0		6.65748	0.02248	0.00218	0		6.65748	0.04094	0.00763	0
		11596.5	1.05637	0.94525	0.90604					6.68816	0.08811	0.0018	0		6.68816	0.01887	0.0038	0		6.68816	0.0331	0.00737	0
		11596.8	1.05396	0.94739	0.9122					6.71884	0.10928	0.00159	0		6.71884	0.0141	0.00532	0		6.71884	0.02879	0.0071	0
		11597.1	1.05118	0.94929	0.91334					6.74952	0.12766	0.00221	0		6.74952	0.01156	0.00644	0		6.74952	0.03009	0.00685	0
		11597.4	1.04728	0.9514	0.91215					6.7802	0.14219	0.00279	0		6.7802	0.0166	0.00709	0		6.7802	0.03607	0.00669	0
		11597.6	1.04347	0.95329	0.91276					6.81087	0.15242	0.00304	0		6.81087	0.02656	0.00727	0		6.81087	0.04403	0.00662	0
		11597.8	1.03918	0.95532	0.91562					6.84155	0.15837	0.00294	0		6.84155	0.03787	0.00701	0		6.84155	0.05197	0.00667	0
		11598	1.03495	0.95723	0.91628					6.87223	0.16044	0.00251	0		6.87223	0.04889	0.00637	0		6.87223	0.05878	0.00682	0
		11598.2	1.03047	0.95904	0.9192					6.90291	0.15937	0.00184	0		6.90291	0.05853	0.00544	0		6.90291	0.06387	0.007	0
		11598.5	1.02561	0.96095	0.92185					6.93359	0.15611	0.00101	0		6.93359	0.06603	0.00432	0		6.93359	0.06695	0.00716	0
		11598.7	1.02138	0.96318	0.92248					6.96427	0.15166	0.000207426	0		6.96427	0.0708	0.00313	0		6.96427	0.06798	0.00727	0
		11599	1.01703	0.9656	0.92835					6.99495	0.14687	0.000765867	0		6.99495	0.07257	0.00203	0		6.99495	0.0671	0.00728	0
		11599.3	1.01278	0.9692	0.93001					7.02563	0.14225	0.00148	0		7.02563	0.07135	0.00134	0		7.02563	0.0646	0.00718	0
		11599.6	1.0087	0.97328	0.93297					7.05631	0.13782	0.00201	0		7.05631	0.06752	0.00148	0		7.05631	0.06095	0.007	0
		11600	1.005	0.97751	0.93698					7.08699	0.13313	0.00232	0		7.08699	0.0619	0.00206	0		7.08699	0.05673	0.00675	0
		11600.4	1.00162	0.98103	0.94152					7.11767	0.12743	0.0024	0		7.11767	0.0559	0.0026	0		7.11767	0.05263	0.00651	0
		11600.8	0.99898	0.98525	0.95053					7.14835	0.11988	0.00227	0		7.14835	0.05151	0.00296	0		7.14835	0.04941	0.00632	0
		11601.3	0.99635	0.98967	0.95328					7.17903	0.10977	0.00197	0		7.17903	0.05081	0.00309	0		7.17903	0.04782	0.00624	0
		11601.8	0.99402	0.99441	0.9551					7.20971	0.09668	0.00158	0		7.20971	0.05459	0.00301	0		7.20971	0.04835	0.00628	0
		11602.2	0.99218	0.99877	0.95997					7.24039	0.0805	0.00121	0		7.24039	0.06173	0.00275	0		7.24039	0.0511	0.00641	0
		11602.5	0.99055	1.00272	0.96404					7.27107	0.06152	0.000999912	0		7.27107	0.07019	0.00234	0		7.27107	0.05577	0.0066	0
		11603.5	0.98681	1.01324	0.98971					7.30175	0.04049	0.00101	0		7.30175	0.07818	0.00183	0		7.30175	0.06188	0.00677	0
		11604.4	0.98387	1.02143	0.9897					7.33243	0.0196	0.00112	0		7.33243	0.08438	0.0013	0		7.33243	0.06894	0.00687	0
		11605.2	0.97999	1.02989	1.0009					7.36311	0.01564	0.00119	0		7.36311	0.08795	0.000887232	0		7.36311	0.07646	0.00688	0
		11606.1	0.97432	1.04159	1.01483					7.39379	0.03573	0.00113	0		7.39379	0.08841	0.000829606	0		7.39379	0.08401	0.00679	0
		11607.2	0.96784	1.05727	1.02838					7.42447	0.05789	0.000936807	0		7.42447	0.0856	0.00113	0		7.42447	0.09114	0.00664	0
		11608.2	0.96273	1.07553	1.03979					7.45515	0.07861	0.000626923	0		7.45515	0.07962	0.00154	0		7.45515	0.09744	0.00647	0
		11609.1	0.95992	1.09235	1.05376					7.48583	0.09681	0.000295316	0		7.48583	0.07087	0.00191	0		7.48583	0.10247	0.00634	0
		11609.9	0.96066	1.1087	1.06836					7.51651	0.11183	0.000389465	0		7.51651	0.05999	0.00222	0		7.51651	0.10587	0.00633	0
		11610.6	0.96459	1.12357	1.07832					7.54719	0.12333	0.000773948	0		7.54719	0.04796	0.00247	0		7.54719	0.10729	0.00645	0
		11611.8	0.97143	1.14292	1.09401					7.57787	0.13122	0.00111	0		7.57787	0.03639	0.00266	0		7.57787	0.1065	0.0067	0
		11613.2	0.98006	1.165	1.10713					7.60854	0.13564	0.00133	0		7.60854	0.02814	0.00282	0		7.60854	0.10336	0.00702	0
		11614.6	0.98973	1.17566	1.11662					7.63922	0.13698	0.00138	0		7.63922	0.02711	0.00294	0		7.63922	0.09785	0.00735	0
		11615.5	0.99912	1.17642	1.11553					7.6699	0.13575	0.00123	0		7.6699	0.03307	0.00304	0		7.6699	0.09012	0.00761	0
		11616.3	1.00912	1.17224	1.11517					7.70058	0.1326	0.000894288	0		7.70058	0.04169	0.0031	0		7.70058	0.08043	0.00776	0
		11617.2	1.01908	1.1643	1.11755					7.73126	0.12818	0.000382317	0		7.73126	0.04999	0.00312	0		7.73126	0.06931	0.00778	0
		11618.1	1.02821	1.1532	1.11639					7.76194	0.1231	0.000281168	0		7.76194	0.05661	0.00309	0		7.76194	0.05755	0.00765	0
		11619.1	1.03613	1.13629	1.10215					7.79262	0.11787	0.00101	0		7.79262	0.06095	0.00299	0		7.79262	0.04652	0.0074	0
		11620.2	1.04184	1.118	1.08849					7.8233	0.11279	0.00177	0		7.8233	0.06279	0.00282	0		7.8233	0.03865	0.00707	0
		11621	1.04492	1.10337	1.07738					7.85398	0.10801	0.00247	0		7.85398	0.06213	0.0026	0		7.85398	0.03709	0.00671	0
		11621.8	1.0453	1.09053	1.06528					7.88466	0.10351	0.00306	0		7.88466	0.0592	0.00235	0		7.88466	0.0427	0.00638	0
		11622.6	1.0435	1.0764	1.06026					7.91534	0.09918	0.00347	0		7.91534	0.05431	0.0021	0		7.91534	0.05278	0.00611	0
		11623.8	1.04028	1.05635	1.04316					7.94602	0.09487	0.00365	0		7.94602	0.04791	0.00188	0		7.94602	0.0645	0.00593	0
		11625.3	1.03654	1.03438	1.02635					7.9767	0.09043	0.00357	0		7.9767	0.04049	0.00173	0		7.9767	0.07616	0.00582	0
		11626.5	1.03273	1.01791	1.00919					8.00738	0.08573	0.00323	0		8.00738	0.03255	0.00164	0		8.00738	0.08682	0.00577	0
		11627.4	1.02892	1.00683	0.99554					8.03806	0.08066	0.00264	0		8.03806	0.02459	0.00159	0		8.03806	0.09591	0.00572	0
		11628.2	1.02539	0.99756	0.98579					8.06874	0.07513	0.00183	0		8.06874	0.01708	0.00153	0		8.06874	0.10306	0.00565	0
		11629.1	1.02173	0.98833	0.9791					8.09942	0.06904	0.000873112	0		8.09942	0.01043	0.00142	0		8.09942	0.10808	0.00555	0
		11630	1.01819	0.97977	0.97047					8.1301	0.06227	0.000225666	0		8.1301	0.00514	0.00125	0		8.1301	0.11089	0.00543	0
		11631.1	1.01501	0.97255	0.96103					8.16078	0.05478	0.00127	0		8.16078	0.00275	0.00101	0		8.16078	0.11157	0.00532	0
		11632.1	1.01225	0.96695	0.96261					8.19146	0.04658	0.00228	0		8.19146	0.00426	0.000781709	0		8.19146	0.11039	0.00527	0
		11633	1.01003	0.9638	0.96425					8.22214	0.03786	0.00315	0		8.22214	0.00578	0.000729552	0		8.22214	0.10786	0.0053	0
		11633.7	1.0081	0.96167	0.95092					8.25282	0.02917	0.00383	0		8.25282	0.00635	0.000977528	0		8.25282	0.10475	0.00543	0
		11634.6	1.00631	0.95988	0.94163					8.2835	0.02177	0.00426	0		8.2835	0.00605	0.00139	0		8.2835	0.10219	0.00563	0
		11635.9	1.00417	0.95934	0.94106					8.31418	0.01844	0.00443	0		8.31418	0.0051	0.00184	0		8.31418	0.1015	0.00586	0
		11637.4	1.00125	0.96083	0.93507					8.34486	0.02127	0.00434	0		8.34486	0.00386	0.00224	0		8.34486	0.10395	0.00608	0
		11638.5	0.99772	0.96248	0.93284					8.37554	0.02785	0.00402	0		8.37554	0.00277	0.00255	0		8.37554	0.1103	0.00623	0
		11639.4	0.99324	0.96411	0.93493					8.40621	0.03516	0.00354	0		8.40621	0.00232	0.00275	0		8.40621	0.1205	0.00628	0
		11640.2	0.98862	0.96562	0.93504					8.43689	0.04163	0.00303	0		8.43689	0.00245	0.0028	0		8.43689	0.13376	0.00623	0
		11641.1	0.98368	0.96754	0.93322					8.46757	0.04648	0.00266	0		8.46757	0.00253	0.00271	0		8.46757	0.14896	0.00607	0
		11642.1	0.97882	0.96945	0.93089					8.49825	0.04931	0.00261	0		8.49825	0.00227	0.00247	0		8.49825	0.16488	0.00584	0
		11643.2	0.97425	0.97207	0.92813					8.52893	0.04997	0.00291	0		8.52893	0.00233	0.0021	0		8.52893	0.18041	0.00555	0
		11644.1	0.9704	0.97356	0.92932					8.55961	0.04862	0.00339	0		8.55961	0.00397	0.00163	0		8.55961	0.19459	0.00526	0
		11644.9	0.96711	0.97482	0.93289					8.59029	0.04571	0.00386	0		8.59029	0.00705	0.00111	0		8.59029	0.20664	0.005	0
		11645.7	0.96463	0.976	0.93317					8.62097	0.04204	0.00422	0		8.62097	0.01111	0.000619067	0		8.62097	0.21594	0.00482	0
		11646.7	0.96264	0.97751	0.93074					8.65165	0.03881	0.0044	0		8.65165	0.01588	0.00047212	0		8.65165	0.22207	0.00472	0
		11648	0.96141	0.97995	0.93211					8.68233	0.03737	0.00439	0		8.68233	0.02112	0.000831763	0		8.68233	0.22481	0.00469	0
		11649.5	0.9606	0.98064	0.93141					8.71301	0.03856	0.0042	0		8.71301	0.02658	0.00126	0		8.71301	0.22414	0.0047	0
		11650.5	0.96017	0.98181	0.93431					8.74369	0.04201	0.00388	0		8.74369	0.03202	0.00161	0		8.74369	0.22025	0.00471	0
		11651.3	0.9604	0.98274	0.93921					8.77437	0.04652	0.00351	0		8.77437	0.03719	0.00186	0		8.77437	0.21355	0.00471	0
		11652.2	0.96137	0.98337	0.94022					8.80505	0.05072	0.00317	0		8.80505	0.04188	0.002	0		8.80505	0.20464	0.00466	0
		11653.1	0.96341	0.98349	0.93861					8.83573	0.05354	0.00295	0		8.83573	0.0459	0.00203	0		8.83573	0.19434	0.00457	0
		11654.1	0.96628	0.98382	0.94119					8.86641	0.05426	0.00291	0		8.86641	0.04909	0.00196	0		8.86641	0.18363	0.00444	0
		11655.2	0.97015	0.98486	0.94735					8.89709	0.05243	0.00298	0		8.89709	0.05135	0.00181	0		8.89709	0.1736	0.00431	0
		11656.1	0.97461	0.9849	0.94627					8.92777	0.04789	0.00309	0		8.92777	0.05262	0.00162	0		8.92777	0.1653	0.00417	0
		11656.8	0.97942	0.98495	0.94609					8.95845	0.04071	0.00313	0		8.95845	0.0529	0.00141	0		8.95845	0.15958	0.00406	0
		11657.6	0.98457	0.98494	0.94309					8.98913	0.03116	0.00305	0		8.98913	0.05224	0.00121	0		8.98913	0.15686	0.00398	0
		11658.6	0.98955	0.98625	0.94952					9.01981	0.01972	0.00283	0		9.01981	0.05073	0.00104	0		9.01981	0.15702	0.00392	0
		11660.1	0.99438	0.98745	0.95238					9.05049	0.00717	0.00248	0		9.05049	0.04851	0.000903162	0		9.05049	0.15941	0.00389	0
		11661.4	0.99856	0.9886	0.95559					9.08117	0.00753	0.00202	0		9.08117	0.04574	0.000791789	0		9.08117	0.16314	0.00385	0
		11662.4	1.00202	0.99026	0.96258					9.11185	0.02094	0.00155	0		9.11185	0.04261	0.000707223	0		9.11185	0.16723	0.00381	0
		11663.3	1.00467	0.99168	0.96359					9.14253	0.03408	0.00125	0		9.14253	0.03934	0.000673359	0		9.14253	0.17088	0.00374	0
		11664.1	1.00657	0.99351	0.96296					9.17321	0.04619	0.00129	0		9.17321	0.03612	0.000731501	0		9.17321	0.17348	0.00366	0
		11665	1.0078	0.99572	0.96554					9.20388	0.05684	0.00162	0		9.20388	0.03315	0.000894734	0		9.20388	0.17473	0.00356	0
		11666	1.00845	0.99904	0.96492					9.23456	0.06576	0.00202	0		9.23456	0.0306	0.00113	0		9.23456	0.17451	0.00347	0
		11667.1	1.00859	1.00161	0.96812					9.26524	0.07287	0.00236	0		9.26524	0.02858	0.0014	0		9.26524	0.17294	0.00338	0
		11668	1.00834	1.00339	0.97519					9.29592	0.07828	0.00257	0		9.29592	0.02714	0.00165	0		9.29592	0.1703	0.00331	0
		11668.8	1.00785	1.00546	0.97937					9.3266	0.08225	0.00263	0		9.3266	0.02623	0.00186	0		9.3266	0.16693	0.00327	0
		11669.6	1.00717	1.00791	0.97858					9.35728	0.08512	0.00257	0		9.35728	0.02579	0.00199	0		9.35728	0.16325	0.00326	0
		11670.7	1.00657	1.01186	0.99096					9.38796	0.08728	0.00241	0		9.38796	0.0257	0.00204	0		9.38796	0.1596	0.00326	0
		11672.1	1.00603	1.01713	0.98993					9.41864	0.08903	0.00222	0		9.41864	0.02587	0.00199	0		9.41864	0.15627	0.00328	0
		11673.5	1.00538	1.02347	1.00161					9.44932	0.09054	0.00209	0		9.44932	0.0262	0.00184	0		9.44932	0.1534	0.0033	0
		11674.4	1.00447	1.02724	1.00373					9.48	0.09178	0.00212	0		9.48	0.02663	0.0016	0		9.48	0.15102	0.00331	0
		11675.2	1.00344	1.03029	1.00359					9.51068	0.09257	0.00229	0		9.51068	0.0271	0.00129	0		9.51068	0.14906	0.0033	0
		11676.1	1.00248	1.03445	1.00558					9.54136	0.09262	0.00256	0		9.54136	0.02756	0.00091852	0		9.54136	0.1474	0.00329	0
		11677	1.00174	1.03826	1.00547					9.57204	0.09162	0.00284	0		9.57204	0.02793	0.000526381	0		9.57204	0.14594	0.00326	0
		11678	1.00114	1.04095	1.0096					9.60272	0.08934	0.00305	0		9.60272	0.02815	0.000153218	0		9.60272	0.1446	0.00322	0
		11679.1	1.0008	1.04513	1.01486					9.6334	0.08565	0.00315	0		9.6334	0.02813	0.000248579	0		9.6334	0.1434	0.00318	0
		11680	1.00081	1.04745	1.01515					9.66408	0.08061	0.00312	0		9.66408	0.02779	0.000543315	0		9.66408	0.14243	0.00313	0
		11680.7	1.00112	1.05009	1.02134					9.69476	0.07441	0.00295	0		9.69476	0.02707	0.000766243	0		9.69476	0.14178	0.00308	0
		11681.5	1.00186	1.05252	1.02267					9.72544	0.06743	0.00266	0		9.72544	0.02591	0.000898557	0		9.72544	0.14154	0.00302	0
		11682.7	1.00305	1.05533	1.02347					9.75612	0.06019	0.00227	0		9.75612	0.02429	0.000934534	0		9.75612	0.14174	0.00297	0
		11684.1	1.00468	1.05743	1.03212					9.7868	0.05331	0.00181	0		9.7868	0.0222	0.000879427	0		9.7868	0.14229	0.00291	0
		11685.4	1.00648	1.05886	1.03107					9.81748	0.04738	0.00135	0		9.81748	0.01968	0.000752516	0		9.81748	0.14304	0.00286	0
		11686.3	1.00804	1.05879	1.02833					9.84816	0.04288	0.00095945	0		9.84816	0.01681	0.000597926	0		9.84816	0.14377	0.00281	0
		11687.2	1.00965	1.05871	1.0251					9.87884	0.03992	0.000756299	0		9.87884	0.01374	0.000511331	0		9.87884	0.14424	0.00278	0
		11688	1.01105	1.0587	1.0232					9.90952	0.03818	0.000812154	0		9.90952	0.01073	0.00060167	0		9.90952	0.14427	0.00276	0
		11689	1.01214	1.05758	1.02587					9.9402	0.03709	0.000994008	0		9.9402	0.00826	0.000827265	0		9.9402	0.14377	0.00274	0
		11690	1.0129	1.05581	1.01658					9.97088	0.03606	0.00117	0		9.97088	0.00719	0.00109	0		9.97088	0.14278	0.00274	0
		11691	1.01323	1.05304	1.02316
		11691.9	1.01295	1.05222	1.02125
		11692.6	1.01217	1.05024	1.0277
		11693.5	1.01082	1.04788	1.02427
		11694.6	1.00912	1.04442	1.01547
		11696.1	1.00695	1.03902	1.01338
		11697.4	1.00432	1.03612	1.0097
		11698.4	1.00101	1.03442	1.00985
		11699.1	0.99789	1.03374	1.00828
		11700	0.99415	1.03185	1.0035
		11700.9	0.99021	1.02953	1.00025
		11702	0.98636	1.02702	1.00084
		11703.1	0.98259	1.02514	0.9977
		11703.9	0.9794	1.0238	0.99468
		11704.6	0.97598	1.02222	0.9954
		11705.5	0.97343	1.02024	0.98855
		11706.7	0.9716	1.01734	0.98306
		11708.2	0.97027	1.01475	0.98591
		11709.4	0.96946	1.01287	0.98179
		11710.3	0.96921	1.0112	0.98199
		11711.1	0.96947	1.01003	0.98058
		11712	0.97022	1.00786	0.97599
		11714	0.97305	1.00558	0.97814
		11715.8	0.97698	1.00311	0.97707
		11717.4	0.98143	1.00142	0.98594
		11720.1	0.98667	0.99898	0.98164
		11722.2	0.9915	0.99626	0.97561
		11723.9	0.99558	0.99379	0.97332
		11725.9	0.99913	0.99104	0.97339
		11727.8	1.00218	0.98942	0.97079
		11729.4	1.00479	0.98892	0.97159
		11732.1	1.00751	0.98843	0.97532
		11734.2	1.00943	0.98944	0.97413
		11735.9	1.01063	0.9906	0.97166
		11737.9	1.01084	0.99121	0.97467
		11739.8	1.01031	0.99232	0.97375
		11741.4	1.00959	0.9941	0.98217
		11744.1	1.00948	0.99684	0.983
		11746.2	1.00994	0.9988	0.98402
		11747.9	1.01135	1.00044	0.98996
		11749.8	1.01376	1.00278	0.98244
		11751.8	1.01668	1.00535	0.99086
		11753.3	1.01943	1.00735	0.99174
		11756	1.0218	1.01205	0.99888
		11758.1	1.02232	1.01554	1.00451
		11759.8	1.02042	1.01811	0.99654
		11761.8	1.01641	1.02111	0.99919
		11763.7	1.01035	1.02363	1.0075
		11765.3	1.00394	1.0251	1.00744
		11768	0.99823	1.02691	1.0088
		11770.2	0.99344	1.02929	1.00861
		11771.8	0.99004	1.03033	1.01134
		11773.8	0.98778	1.03032	1.01014
		11775.8	0.98616	1.0294	1.01309
		11777.3	0.98486	1.02837	1.01066
		11779.9	0.98412	1.02513	1.0109
		11782.2	0.98373	1.02182	1.01475
		11783.8	0.9836	1.01951	1.00763
		11785.8	0.98387	1.01687	1.01109
		11787.7	0.98427	1.01455	1.00652
		11789.4	0.9847	1.0119	1.01068
		11791.8	0.9856	1.0084	1.00877
		11794.1	0.98679	1.0061	1.00777
		11795.8	0.98822	1.00475	1.00934
		11797.7	0.99029	1.00323	1.00648
		11799.7	0.99323	1.00173	0.99547
		11801.3	0.99647	1.00033	1.00707
		11803.8	1.00085	0.99947	0.9948
		11806.1	1.00557	0.9982	1.00478
		11807.8	1.01006	0.99784	1.00211
		11809.7	1.0146	0.9969	1.00565
		11811.7	1.01878	0.995	1.00329
		11813.3	1.02204	0.99456	0.99814
		11815.6	1.0246	0.99506	0.99924
		11818.1	1.02622	0.99641	1.00289
		11819.8	1.02627	0.99618	0.99603
		11821.7	1.02538	0.99586	0.99478
		11823.7	1.02379	0.99724	0.994
		11825.3	1.02135	0.99684	0.99356
		11827.4	1.01867	0.99835	0.99126
		11830.1	1.01505	0.99893	0.98888
		11831.8	1.01081	0.99889	0.99425
		11833.7	1.00603	0.99897	0.98983
		11835.8	1.00121	0.99939	0.98724
		11837.3	0.99653	0.99963	0.99024
		11839.4	0.99283	0.9992	0.9922
		11842.1	0.99003	0.99868	0.99318
		11843.9	0.98821	0.99678	0.98844
		11845.7	0.98739	0.99501	0.98767
		11847.7	0.98737	0.9945	0.98936
		11849.3	0.98794	0.99293	0.99274
		11851.3	0.98914	0.99205	1.00123
		11854.1	0.99104	0.98962	0.99509
		11855.9	0.99269	0.9884	0.99458
		11857.6	0.99398	0.98891	0.99793
		11859.7	0.9946	0.9904	0.99079
		11861.4	0.99416	0.99059	0.99648
		11864.5	0.99267	0.99192	0.99715
		11867.9	0.9911	0.99362	0.9984
		11870.6	0.99051	0.99529	1.00222
		11873.5	0.99153	0.99668	0.99812
		11876.5	0.99424	0.99782	0.99875
		11879.9	0.99803	0.9991	1.00259
		11882.5	1.00181	1.00035	1.00388
		11885.5	1.00598	1.00152	1.00211
		11888.3	1.00954	1.00277	1.00513
		11891.9	1.01355	1.00438	1.00949
		11894.5	1.01618	1.00512	1.00756
		11897.5	1.01782	1.0064	1.00723
		11900.1	1.01773	1.00789	1.00517
		11904	1.01641	1.00944	1.00412
		11906.6	1.01252	1.00949	1.0059
		11909.6	1.0077	1.00906	1.00934
		11912.1	1.00249	1.00755	1.00067
		11916	0.99764	1.00492	1.00586
		11918.6	0.99395	1.00291	1.00544
		11921.6	0.99194	1.00031	0.99913
		11924.1	0.99078	0.99903	0.99997
		11928	0.99128	0.99626	1.00005
		11930.6	0.99229	0.99459	0.99571
		11933.6	0.99373	0.99432	0.99777
		11936.1	0.99487	0.99524	1.00172
		11939.9	0.99631	0.99508	1.00081
		11942.6	0.99748	0.99388	0.99809
		11945.6	0.99795	0.99383	1.00052
		11948.1	0.99774	0.99411	0.99854
		11951.7	0.99714	0.99401	1.00238
		11954.7	0.99587	0.99424	0.99982
		11957.5	0.99493	0.99519	0.99702
		11960.2	0.99495	0.99651	0.99703
		11963.4	0.99637	0.99836	0.99574
		11966.7	0.99888	0.99969	0.99445
		11969.4	1.00138	1.00077	0.98599
		11972.3	1.00378	1.00165	0.99079
		11975.2	1.00554	1.00154	0.99417
		11978.8	1.00707	1.0019	0.9975
		11981.4	1.00777	1.00152	0.99397
		11984.4	1.0085	1.00146	0.99385
		11987	1.00917	1.00164	0.99367
		11990.8	1.01033	1.00086	0.99683
		11993.4	1.01071	1.00055	1.00102
		11996.5	1.01057	1.0002	1.00195
		11998.9	1.00955	0.99978	1.00229
		12002.8	1.00806	0.99874	1.00132
		12005.5	1.00546	0.99787	1.00067
		12008.5	1.00229	0.99716	1.00416
		12010.9	0.99847	0.99719	0.99685
		12015.8	0.99371	0.99828	0.99778
		12019.3	0.98992	0.99828	0.99701
		12023	0.9879	0.99904	0.99943
		12027.8	0.98815	1.00051	1.00321
		12031.3	0.98906	1.0014	1.0062
		12035.1	0.99075	1.00292	1.00201
		12039.6	0.99296	1.00382	1.00089
		12043.3	0.99485	1.00504	1.00111
		12047.3	0.99661	1.0059	1.00202
		12051.3	0.99905	1.00619	1.00306
		12055.4	1.00034	1.00655	1.00158
		12059.4	1.00199	1.00682	1.00766
		12062.9	1.00323	1.00698	1.00706
		12067.5	1.00436	1.00749	0.99808
		12071.3	1.0049	1.00655	0.99974
		12074.7	1.0053	1.0061	0.99813
		12079.6	1.00625	1.00479	0.99999
		12083.3	1.00658	1.00295	1.00206
		12086.8	1.00609	1.00127	1.00397
		12091.7	1.00525	0.99871	1.00809
		12095.1	1.00353	0.99779	1.00596
		12098.9	1.00169	0.99701	0.99891
		12103.6	1.00038	0.99614	0.99745
		12107.2	0.99889	0.9961	0.99897
		12111.1	0.99762	0.99649	0.9986
		12115.3	0.99674	0.99666	0.99944
		12119.3	0.99552	0.99634	0.99888
		12123.2	0.99424	0.9967	0.99989
		12126.9	0.99303	0.99744	0.99813
		12131.4	0.992	0.99818	0.99744
		12135.2	0.99136	0.99929	0.99739
		12138.6	0.99121	1.00045	0.99996
		12143.5	0.9922	1.0019	1.00219
		12147.1	0.99311	1.00379	1.00497
		12150.7	0.99397	1.00502	1.00189
		12155.6	0.99533	1.00497	0.99845
		12159	0.99637	1.00511	0.9978
		12162.8	0.99777	1.00501	0.99847
		12168.5	0.99999	1.00449	1.00169
		12173.1	1.00151	1.00373	1.00002
		12177.5	1.00275	1.0026	1.00054
		12183.2	1.00424	1.00151	1.00182
		12188	1.00506	1.00095	1.00316
		12193.4	1.00557	0.99975	1.00441
		12198	1.00516	0.99893	1.00484
		12202.5	1.00425	0.99846	1.0034
		12208.3	1.00323	0.99852	0.99694
		12213.1	1.00149	0.99843	0.99921
		12217.9	0.99984	0.99821	1.00507
		12223	0.99847	0.998	1.00281
		12227.7	0.99753	0.99806	1.00275
		12233.4	0.99766	0.99871	1.0051
		12238	0.99692	0.99951	1.0047
		12242.4	0.99631	1.00001	1.00349
		12248.1	0.99596	1.0003	1.00277
		12252.9	0.99512	1.00095	1.0038
		12258.3	0.99431	1.00109	1.00451
		12262.9	0.99371	1.00088	1.00331
		12267.5	0.99336	1.00113	0.99923
		12273.3	0.99445	1.00073	0.99951
		12278	0.99554	0.99985	0.99623
		12282.6	0.99718	0.99928	0.99598
		12288	0.99955	0.99831	0.99734
		12292.8	1.00163	0.99716	0.99794
		12298.3	1.00409	0.9965	0.9954
		12302.9	1.00522	0.99605	0.99495
		12307.4	1.00609	0.99573	0.99694
		12313.2	1.00688	0.9961	0.99638
		12318	1.00674	0.99673	0.99463
		12322.7	1.00614	0.99705	0.99774
		12327.9	1.00492	0.99877	0.9964
		12332.6	1.00362	1.00025	0.99826
		12338.3	1.00207	1.00145	1.00055
		12342.9	1.00064	1.00245	1.00033
		12347.3	0.99955	1.00322	0.99732
		12353.1	0.99923	1.00472	0.99473
		12357.9	0.99894	1.00604	0.9962
		12362.8	0.99891	1.00718	0.99528

## Sheet: Figure 4
	Figure 4b
	Pt particle size	interface	corner	edge	100	111
	1.3	0.000145403	0.00023595	0.000106178	5.30888e-06	0.000170671
	1.4	0.000208955	0.000314858	0.00023331	1.92092e-05	0.000337329
	1.65	0.000661901	0.000846252	0.00104	0.000142602	0.00155
	2.15	0.000945434	0.000956261	0.00212	0.000520116	0.00381
	Figure 4c
	Pt particle size	interface	corner	edge	100	111
	1.3	0.95101	0.57118	1	1	1
	1.4	0.97319	0.60801	0.64644	0.39257	0.71867
	1.65	0.98312	0.75285	0.48163	0.17599	0.52144
	2.15	1	1	0.35608	0.07242	0.31787
	Figure 4d
	Pt particles size	Ce3+ fraction	Sel. of CO
	0	30.8	0.045
	1.31	30.8	0.067
	1.39	30.8	0.072
	1.73	30.8	0.086
	2.34	30.8	0.098
	1.36	19.7	0.153
	1.31	15.8	0.159

## Sheet: Figure S6
		Figure S6a
		PN-CeO2		Pt1-PN-CeO2				PN-CeO2		Pt1-PN-CeO2				PN-CeO2		Pt1-PN-CeO2
		P/P0		P/P0				pore width						pore width
		0.0518	23.8757	0.05699	26.5064			28.0443	0.000308204	26.8433	0.000636166			4.26671	0.00665	4.20423	0.0029
		0.08372	25.7695	0.0849	28.3049			19.2355	0.00108	19.3377	0.00425			3.92256	0.0054	3.86249	0.00235
		0.11981	27.4989	0.12026	30.1686			15.739	0.00314	15.8118	0.02834			3.61705	0.0046	3.47189	0.00152
		0.15485	28.99	0.15521	31.7796			12.9231	0.00716	12.5913	0.0374			3.34161	0.00346	3.14906	0.000599362
		0.1899	30.3995	0.19019	33.2788			10.7213	0.04318	10.4552	0.02323			3.09178	0.00228	2.90908	0.000195598
		0.22489	31.7736	0.22517	34.7136			9.09245	0.02947	8.86166	0.02038			2.86338	0.00164	2.68971	0.000554476
		0.25994	33.1478	0.26013	36.1685			7.8873	0.0211	7.82434	0.01815			2.65166	0.00107	2.11145	7.349e-05
		0.29519	34.5519	0.29528	37.596			6.80225	0.01656	6.98318	0.01352			2.45358	0.000433584	1.93539	0.000408807
		0.33023	35.9823	0.33019	39.0699			6.01046	0.01315	6.20607	0.00972			2.26648	0.000186953	1.76238	0.000406031
		0.36439	37.4322	0.36483	40.5501			5.55348	0.01104	5.57593	0.00695
		0.39933	38.9879	0.39982	42.1098			5.11677	0.00952	5.04672	0.00569
		0.43413	40.6434	0.43478	43.7503			4.66003	0.00798	4.59439	0.00416
		0.46917	42.4374	0.46967	45.5323			4.26671	0.00665	4.20423	0.0029
		0.5041	44.3796	0.50467	47.4697			3.92256	0.0054	3.86249	0.00235
		0.53871	46.5416	0.53959	49.6022			3.61705	0.0046	3.47189	0.00152
		0.5737	48.9892	0.57454	52.0103			3.34161	0.00346	3.14906	0.000599362
		0.6085	51.7795	0.60948	54.8025			3.09178	0.00228	2.90908	0.000195598
		0.64333	55.0296	0.64435	58.0322			2.86338	0.00164	2.68971	0.000554476
		0.67766	58.8909	0.6791	61.9317			2.65166	0.00107	2.11145	7.349e-05
		0.71247	63.608	0.71389	66.7222			2.45358	0.000433584	1.93539	0.000408807
		0.74673	69.4832	0.74861	72.822			2.26648	0.000186953	1.76238	0.000406031
		0.78096	77.1529	0.78291	80.9894
		0.81464	87.3662	0.81726	92.3104
		0.85568	105.103	0.85054	109.144
		0.88353	122.15	0.88337	134.556
		0.91923	142.855	0.92159	182.049
		0.96888	153.13	0.96356	221.346
		0.99803	164.93	0.99721	232.913
		0.95753	153.954	0.94795	222.926
		0.91285	150.145	0.91032	217.669
		0.87748	146.573	0.88009	205.837
		0.85771	143.122	0.85785	170.342
		0.8206	133.317	0.81482	112.245
		0.78724	99.3798	0.78441	94.0893
		0.74935	79.8097	0.74367	77.751
		0.71511	69.5892	0.71903	70.4656
		0.66781	60.3547	0.68234	62.9352
		0.6343	55.7092	0.64699	57.7803
		0.61258	53.2645	0.61155	53.8394
		0.577	49.8977	0.57624	50.5401
		0.54142	47.0878	0.54087	47.75
		0.50628	44.7063	0.50594	45.3557
		0.47111	42.621	0.47097	43.1697
		0.4361	40.7412	0.41785	40.1871
		0.4008	39.0302	0.38207	38.36
		0.36579	37.4817	0.34698	36.6568
		0.33073	36.0185	0.31185	34.9775
		0.29564	34.6168	0.27672	33.3681
		0.26054	33.2625	0.24164	31.7736
		0.2255	31.9221	0.20657	30.1501
		0.1904	30.5786	0.17153	28.4857
		0.15539	29.214	0.13652	26.7484
		0.12042	27.7696	0.10331	24.9595
		0.08548	26.1611	0.07355	23.0878
		0.04997	24.0779	0.05035	21.2997

## Sheet: Figure S7
	PN-CeO2																											Pt1/PN-CeO2
	Ce 3d																	O 1s										Ce 3d																O 1s
	870.08	109477	870.08	93025.1	93025.1	93025.1	93025.1	93025.1	93025.1	93025.1	93025.1	93025.1	93025.1	93025.1	93025.1			525.08	28890.4	525.08	28498	28498	28498	28498	28498			870.08	105211	870.08	91352.5	91352.5	91352.5	91352.5	91352.5	91352.5	91352.5	91352.5	91352.5	91352.5	91352.5	91352.5		525.08	27175.1	525.08	27301.8		27301.7
	870.18	109663	870.2	93308.7	93308.7	93308.7	93308.7	93308.7	93308.7	93308.7	93308.7	93308.7	93308.7	93308.7	93308.7			525.18	28848.9	525.13	28522.1	28522.1	28522.1	28522.1	28522.1			870.18	106441	870.2	91615.8	91615.8	91615.8	91615.8	91615.8	91615.8	91615.8	91615.8	91615.8	91615.8	91615.8	91615.8		525.18	27253.5	525.13	27324.4		27324.4
	870.28	109920	870.32	93592.3	93592.3	93592.3	93592.3	93592.3	93592.3	93592.3	93592.3	93592.3	93592.3	93592.3	93592.3			525.28	29261.4	525.18	28546.1	28546.1	28546.1	28546.1	28546.1			870.28	106091	870.32	91879.1	91879.1	91879.1	91879.1	91879.1	91879.1	91879.1	91879.1	91879.1	91879.1	91879.1	91879.1		525.28	26954	525.18	27347		27347
	870.38	110808	870.441	93875.9	93875.9	93875.9	93875.9	93875.9	93875.9	93875.9	93875.9	93875.9	93875.9	93875.9	93875.9			525.38	28517.7	525.23	28570.2	28570.2	28570.2	28570.2	28570.2			870.38	105810	870.441	92142.3	92142.3	92142.3	92142.3	92142.3	92142.3	92142.3	92142.3	92142.3	92142.3	92142.3	92142.3		525.38	27144.6	525.23	27369.6		27369.6
	870.48	110123	870.561	94159.4	94159.4	94159.4	94159.4	94159.4	94159.4	94159.4	94159.4	94159.4	94159.4	94159.4	94159.4			525.48	28797.1	525.279	28594.3	28594.3	28594.3	28594.3	28594.3			870.48	106009	870.561	92405.6	92405.6	92405.6	92405.6	92405.6	92405.6	92405.6	92405.6	92405.6	92405.6	92405.6	92405.6		525.48	27395.8	525.279	27392.2		27392.2
	870.58	109895	870.681	94443	94443	94443	94443	94443	94443	94443	94443	94443	94443	94443	94443			525.58	29099.1	525.329	28618.3	28618.3	28618.3	28618.3	28618.3			870.58	106119	870.681	92668.9	92668.9	92668.9	92668.9	92668.9	92668.9	92668.9	92668.9	92668.9	92668.9	92668.9	92668.9		525.58	27546.9	525.329	27414.9		27414.8
	870.68	110597	870.801	94726.6	94726.6	94726.6	94726.6	94726.6	94726.6	94726.6	94726.6	94726.6	94726.6	94726.6	94726.6			525.68	28309.9	525.379	28642.4	28642.4	28642.4	28642.4	28642.4			870.68	106184	870.801	92932.2	92932.2	92932.2	92932.2	92932.2	92932.2	92932.2	92932.2	92932.2	92932.2	92932.2	92932.2		525.68	27492	525.379	27437.5		27437.4
	870.78	109630	870.922	95010.2	95010.2	95010.2	95010.2	95010.2	95010.2	95010.2	95010.2	95010.2	95010.2	95010.2	95010.2			525.78	28867.7	525.429	28666.4	28666.4	28666.4	28666.4	28666.4			870.78	105927	870.922	93195.5	93195.5	93195.5	93195.5	93195.5	93195.5	93195.5	93195.5	93195.5	93195.5	93195.5	93195.5		525.78	27705.3	525.429	27460.1		27460.1
	870.88	109575	871.042	95293.7	95293.7	95293.7	95293.7	95293.7	95293.7	95293.7	95293.7	95293.7	95293.7	95293.7	95293.7			525.88	28920.2	525.479	28690.5	28690.5	28690.5	28690.5	28690.5			870.88	106046	871.042	93458.8	93458.8	93458.8	93458.8	93458.8	93458.8	93458.8	93458.8	93458.8	93458.8	93458.8	93458.8		525.88	27948.9	525.479	27482.7		27482.7
	870.98	109680	871.162	95577.3	95577.3	95577.3	95577.3	95577.3	95577.3	95577.3	95577.3	95577.3	95577.3	95577.3	95577.3			525.98	28907.6	525.529	28714.6	28714.6	28714.6	28714.6	28714.6			870.98	106489	871.162	93722	93722	93722	93722	93722	93722	93722	93722	93722	93722	93722	93722		525.98	27753.7	525.529	27505.4		27505.3
	871.08	109947	871.282	95860.9	95860.9	95860.9	95860.9	95860.9	95860.9	95860.9	95860.9	95860.9	95860.9	95860.9	95860.9			526.08	28935.1	525.579	28738.6	28738.6	28738.6	28738.6	28738.6			871.08	107373	871.282	93985.3	93985.3	93985.3	93985.3	93985.3	93985.3	93985.3	93985.3	93985.3	93985.3	93985.3	93985.3		526.08	27717.3	525.579	27528		27527.9
	871.18	110605	871.403	96144.5	96144.5	96144.5	96144.5	96144.5	96144.5	96144.5	96144.5	96144.5	96144.5	96144.5	96144.5			526.18	29217.3	525.629	28762.7	28762.7	28762.7	28762.7	28762.7			871.18	106687	871.403	94248.6	94248.6	94248.6	94248.6	94248.6	94248.6	94248.6	94248.6	94248.6	94248.6	94248.6	94248.6		526.18	27819.9	525.629	27550.7		27550.5
	871.28	109733	871.523	96428	96428	96428	96428	96428	96428	96428	96428	96428	96428	96428	96428			526.28	28991	525.678	28786.8	28786.8	28786.8	28786.8	28786.8			871.28	106931	871.523	94511.9	94511.9	94511.9	94511.9	94511.9	94511.9	94511.9	94511.9	94511.9	94511.9	94511.9	94511.9		526.28	27584.9	525.678	27573.3		27573.1
	871.38	109910	871.643	96711.6	96711.6	96711.6	96711.6	96711.6	96711.6	96711.6	96711.6	96711.6	96711.6	96711.6	96711.6			526.38	29614.9	525.728	28810.8	28810.8	28810.8	28810.8	28810.8			871.38	106604	871.643	94775.2	94775.2	94775.2	94775.2	94775.2	94775.2	94775.2	94775.2	94775.2	94775.2	94775.2	94775.2		526.38	27693.3	525.728	27596		27595.7
	871.48	109682	871.763	96995.2	96995.2	96995.2	96995.2	96995.2	96995.2	96995.2	96995.2	96995.2	96995.2	96995.2	96995.2			526.48	29355.7	525.778	28834.9	28834.9	28834.9	28834.9	28834.9			871.48	106144	871.763	95038.5	95038.5	95038.5	95038.5	95038.5	95038.5	95038.5	95038.5	95038.5	95038.5	95038.5	95038.5		526.48	28160.8	525.778	27618.7		27618.4
	871.58	110524	871.884	97278.8	97278.8	97278.8	97278.8	97278.8	97278.8	97278.8	97278.8	97278.8	97278.8	97278.8	97278.8			526.58	30354.6	525.828	28858.9	28858.9	28858.9	28858.9	28858.9			871.58	106269	871.884	95301.7	95301.7	95301.7	95301.7	95301.7	95301.7	95301.7	95301.7	95301.7	95301.7	95301.7	95301.7		526.58	28726.3	525.828	27641.4		27641
	871.68	109948	872.004	97562.3	97562.3	97562.3	97562.3	97562.3	97562.3	97562.3	97562.3	97562.3	97562.3	97562.3	97562.3			526.68	29579.5	525.878	28883	28883	28883	28883	28883			871.68	106254	872.004	95565	95565	95565	95565	95565	95565	95565	95565	95565	95565	95565	95565		526.68	28827.5	525.878	27664.1		27663.6
	871.78	110105	872.124	97845.9	97845.9	97845.9	97845.9	97845.9	97845.9	97845.9	97845.9	97845.9	97845.9	97845.9	97845.9			526.78	29951.9	525.928	28907.1	28907.1	28907.1	28907.1	28907.1			871.78	106501	872.124	95828.3	95828.3	95828.3	95828.3	95828.3	95828.3	95828.3	95828.3	95828.3	95828.3	95828.3	95828.3		526.78	28756.9	525.928	27686.8		27686.2
	871.88	108633	872.244	98129.5	98129.5	98129.5	98129.5	98129.5	98129.5	98129.5	98129.5	98129.5	98129.5	98129.5	98129.5			526.88	30450.5	525.978	28931.1	28931.1	28931.1	28931.1	28931.1			871.88	107067	872.244	96091.6	96091.6	96091.6	96091.6	96091.6	96091.6	96091.6	96091.6	96091.6	96091.6	96091.6	96091.6		526.88	29161.2	525.978	27709.6		27708.8
	871.98	109782	872.365	98413.1	98413.1	98413.1	98413.1	98413.1	98413.1	98413.1	98413.1	98413.1	98413.1	98413.1	98413.1			526.98	30547.5	526.028	28955.2	28955.2	28955.2	28955.2	28955.2			871.98	106578	872.365	96354.9	96354.9	96354.9	96354.9	96354.9	96354.9	96354.9	96354.9	96354.9	96354.9	96354.9	96354.9		526.98	29434.8	526.028	27732.4		27731.4
	872.08	109445	872.485	98696.6	98696.6	98696.6	98696.6	98696.6	98696.6	98696.6	98696.6	98696.6	98696.6	98696.6	98696.6			527.08	30640.8	526.078	28979.3	28979.3	28979.3	28979.3	28979.3			872.08	106596	872.485	96618.2	96618.2	96618.2	96618.2	96618.2	96618.2	96618.2	96618.2	96618.2	96618.2	96618.2	96618.2		527.08	29251.9	526.078	27755.3		27754
	872.18	109722	872.605	98980.2	98980.2	98980.2	98980.2	98980.2	98980.2	98980.2	98980.2	98980.2	98980.2	98980.2	98980.2			527.18	31232.1	526.127	29003.3	29003.3	29003.3	29003.3	29003.3			872.18	106391	872.605	96881.5	96881.5	96881.5	96881.5	96881.5	96881.5	96881.5	96881.5	96881.5	96881.5	96881.5	96881.5		527.18	29704.9	526.127	27778.2		27776.7
	872.28	109645	872.725	99263.8	99263.8	99263.8	99263.8	99263.8	99263.8	99263.8	99263.8	99263.8	99263.8	99263.8	99263.8			527.28	31560.4	526.177	29027.4	29027.4	29027.4	29027.4	29027.4			872.28	105718	872.725	97144.7	97144.7	97144.7	97144.7	97144.7	97144.7	97144.7	97144.7	97144.7	97144.7	97144.7	97144.7		527.28	30470.4	526.177	27801.2		27799.3
	872.38	109810	872.846	99547.4	99547.4	99547.4	99547.4	99547.4	99547.4	99547.4	99547.4	99547.4	99547.4	99547.4	99547.4			527.38	31693	526.227	29051.5	29051.4	29051.5	29051.4	29051.4			872.38	106087	872.846	97408	97408	97408	97408	97408	97408	97408	97408	97408	97408	97408	97408		527.38	31149.2	526.227	27824.3		27821.9
	872.48	109581	872.966	99830.9	99830.9	99830.9	99830.9	99830.9	99830.9	99830.9	99830.9	99830.9	99830.9	99830.9	99830.9			527.48	33050.6	526.277	29075.6	29075.5	29075.6	29075.5	29075.5			872.48	105754	872.966	97671.3	97671.3	97671.3	97671.3	97671.3	97671.3	97671.3	97671.3	97671.3	97671.3	97671.3	97671.3		527.48	31588.1	526.277	27847.5		27844.5
	872.58	110250	873.086	100115	100115	100115	100115	100115	100115	100115	100115	100115	100115	100115	100115			527.58	33705.3	526.327	29099.7	29099.6	29099.7	29099.6	29099.6			872.58	105961	873.086	97934.6	97934.6	97934.6	97934.6	97934.6	97934.6	97934.6	97934.6	97934.6	97934.6	97934.6	97934.6		527.58	32502.8	526.327	27870.8		27867.1
	872.68	109952	873.206	100398	100398	100398	100398	100398	100398	100398	100398	100398	100398	100398	100398			527.68	34695.2	526.377	29123.9	29123.6	29123.9	29123.6	29123.6			872.68	106265	873.206	98197.9	98197.9	98197.9	98197.9	98197.9	98197.9	98197.9	98197.9	98197.9	98197.9	98197.9	98197.9		527.68	34003	526.377	27894.3		27889.7
	872.78	110276	873.326	100682	100682	100682	100682	100682	100682	100682	100682	100682	100682	100682	100682			527.78	36382.2	526.427	29148	29147.7	29148	29147.7	29147.7			872.78	107176	873.326	98461.2	98461.2	98461.2	98461.2	98461.2	98461.2	98461.2	98461.2	98461.2	98461.2	98461.2	98461.2		527.78	35451.2	526.427	27918		27912.4
	872.88	110372	873.447	100965	100965	100965	100965	100965	100965	100965	100965	100965	100965	100965	100965			527.88	38310.7	526.477	29172.3	29171.8	29172.3	29171.8	29171.8			872.88	106292	873.447	98724.4	98724.4	98724.4	98724.4	98724.4	98724.4	98724.4	98724.4	98724.4	98724.4	98724.4	98724.4		527.88	37602.9	526.477	27941.9		27935
	872.98	109739	873.567	101249	101249	101249	101249	101249	101249	101249	101249	101249	101249	101249	101249			527.98	41919.7	526.526	29196.7	29195.8	29196.7	29195.8	29195.8			872.98	106539	873.567	98987.7	98987.7	98987.7	98987.7	98987.7	98987.7	98987.7	98987.7	98987.7	98987.7	98987.7	98987.7		527.98	40392.2	526.526	27966.1		27957.6
	873.08	108523	873.687	101532	101532	101532	101532	101532	101532	101532	101532	101532	101532	101532	101532			528.08	45843.1	526.576	29221.2	29219.9	29221.2	29219.9	29219.9			873.08	106570	873.687	99251	99251	99251	99251	99251	99251	99251	99251	99251	99251	99251	99251		528.08	44569.4	526.576	27990.7		27980.2
	873.18	109439	873.807	101816	101816	101816	101816	101816	101816	101816	101816	101816	101816	101816	101816			528.18	51103.9	526.626	29246	29243.9	29246	29244	29243.9			873.18	106332	873.807	99514.3	99514.3	99514.3	99514.3	99514.3	99514.3	99514.3	99514.3	99514.3	99514.3	99514.3	99514.3		528.18	50992.9	526.626	28015.8		28002.8
	873.28	109411	873.928	102100	102100	102100	102100	102100	102100	102100	102100	102100	102100	102100	102100			528.28	59427.7	526.676	29271.2	29268	29271.2	29268	29268			873.28	106467	873.928	99777.6	99777.6	99777.6	99777.6	99777.6	99777.6	99777.6	99777.6	99777.6	99777.6	99777.6	99777.6		528.28	59058	526.676	28041.5		28025.4
	873.38	108881	874.048	102383	102383	102383	102383	102383	102383	102383	102383	102383	102383	102383	102383			528.38	69950.4	526.726	29296.9	29292.1	29296.9	29292.1	29292.1			873.38	105909	874.048	100041	100041	100041	100041	100041	100041	100041	100041	100041	100041	100041	100041		528.38	69533.8	526.726	28067.9		28048
	873.48	109519	874.168	102667	102667	102667	102667	102667	102667	102667	102667	102667	102667	102667	102667			528.48	83097.4	526.776	29323.4	29316.1	29323.4	29316.2	29316.1			873.48	105937	874.168	100304	100304	100304	100304	100304	100304	100304	100304	100304	100304	100304	100304		528.48	82896.9	526.776	28095.3		28070.7
	873.58	109775	874.288	102950	102950	102950	102950	102950	102950	102950	102950	102950	102950	102950	102950			528.58	99222.1	526.826	29351.1	29340.2	29351	29340.3	29340.2			873.58	105651	874.288	100567	100567	100567	100567	100567	100567	100567	100567	100567	100567	100567	100567		528.58	97997.3	526.826	28123.9		28093.3
	873.68	110495	874.409	103234	103234	103234	103234	103234	103234	103234	103234	103234	103234	103234	103234			528.68	117102	526.876	29380.4	29364.3	29380.2	29364.4	29364.3			873.68	105289	874.409	100831	100831	100831	100831	100831	100831	100831	100831	100831	100831	100831	100831		528.68	115898	526.876	28154.1		28115.9
	873.78	109376	874.529	103517	103517	103517	103517	103517	103517	103517	103517	103517	103517	103517	103517			528.78	134690	526.925	29411.9	29388.3	29411.8	29388.5	29388.3			873.78	106287	874.529	101094	101094	101094	101094	101094	101094	101094	101094	101094	101094	101094	101094		528.78	134480	526.925	28186.4		28138.5
	873.88	110060	874.649	103801	103801	103801	103801	103801	103801	103801	103801	103801	103801	103801	103801			528.88	152863	526.975	29446.7	29412.4	29446.5	29412.6	29412.4			873.88	106565	874.649	101357	101357	101357	101357	101357	101357	101357	101357	101357	101357	101357	101357		528.88	151789	526.975	28221.4		28161.1
	873.98	109644	874.769	104085	104085	104085	104085	104085	104085	104085	104085	104085	104085	104085	104085			528.98	170143	527.025	29486	29436.4	29485.6	29436.8	29436.4			873.98	106215	874.769	101621	101621	101621	101621	101621	101621	101621	101621	101621	101621	101621	101621		528.98	167952	527.025	28260.1		28183.7
	874.08	109316	874.89	104368	104368	104368	104368	104368	104368	104368	104368	104368	104368	104368	104368			529.08	181696	527.075	29531.4	29460.5	29530.9	29461	29460.5			874.08	105940	874.89	101884	101884	101884	101884	101884	101884	101884	101884	101884	101884	101884	101884		529.08	178491	527.075	28303.6		28206.4
	874.18	109401	875.01	104652	104652	104652	104652	104652	104652	104652	104652	104652	104652	104652	104652			529.18	186565	527.125	29585.2	29484.6	29584.4	29485.3	29484.6			874.18	105808	875.01	102147	102147	102147	102147	102147	102147	102147	102147	102147	102147	102147	102147		529.18	183590	527.125	28353.4		28229
	874.28	110183	875.13	104935	104935	104935	104935	104935	104935	104935	104935	104935	104935	104935	104935			529.28	189764	527.175	29650.2	29508.6	29649.2	29509.6	29508.6			874.28	105610	875.13	102410	102410	102410	102410	102410	102410	102410	102410	102410	102410	102410	102410		529.28	183282	527.175	28411.6		28251.6
	874.38	109424	875.25	105219	105219	105219	105219	105219	105219	105219	105219	105219	105219	105219	105219			529.38	188115	527.225	29730.3	29532.7	29728.9	29534.1	29532.7			874.38	105886	875.25	102674	102674	102674	102674	102674	102674	102674	102674	102674	102674	102674	102674		529.38	177771	527.225	28481		28274.2
	874.48	110126	875.371	105502	105502	105502	105502	105502	105502	105502	105502	105502	105502	105502	105502			529.48	180758	527.275	29830.3	29556.8	29828.4	29558.7	29556.8			874.48	105957	875.371	102937	102937	102937	102937	102937	102937	102937	102937	102937	102937	102937	102937		529.48	169434	527.275	28564.9		28296.8
	874.58	109479	875.491	105786	105786	105786	105786	105786	105786	105786	105786	105786	105786	105786	105786			529.58	172798	527.324	29956.5	29580.8	29953.9	29583.4	29580.8			874.58	105668	875.491	103200	103200	103200	103200	103200	103200	103200	103200	103200	103200	103200	103200		529.58	158077	527.324	28668.1		28319.4
	874.68	109030	875.611	106070	106070	106070	106070	106070	106070	106070	106070	106070	106070	106070	106070			529.68	162073	527.374	30116.5	29604.9	30113	29608.4	29604.9			874.68	106064	875.611	103464	103464	103464	103464	103464	103464	103464	103464	103464	103464	103464	103464		529.68	146290	527.374	28796.2		28342
	874.78	109286	875.731	106353	106353	106353	106353	106353	106353	106353	106353	106353	106353	106353	106353			529.78	153679	527.424	30320.1	29628.9	30315.3	29633.7	29628.9			874.78	105815	875.731	103727	103727	103727	103727	103727	103727	103727	103727	103727	103727	103727	103727		529.78	135456	527.424	28956.6		28364.7
	874.88	109365	875.852	106637	106637	106637	106637	106637	106637	106637	106637	106637	106637	106637	106637			529.88	146936	527.474	30579.1	29653	30572.6	29659.5	29653			874.88	105795	875.852	103990	103990	103990	103990	103990	103990	103990	103990	103990	103990	103990	103990		529.88	125950	527.474	29158.6		28387.3
	874.98	110247	875.972	106920	106920	106920	106920	106920	106920	106920	106920	106920	106920	106920	106920			529.98	142256	527.524	30907.7	29677.1	30899	29685.8	29677.1			874.98	106461	875.972	104254	104253	104253	104253	104254	104253	104253	104253	104253	104253	104253	104253		529.98	118107	527.524	29413.6		28409.9
	875.08	109975	876.092	107204	107204	107204	107204	107204	107204	107204	107204	107204	107204	107204	107204			530.08	137342	527.574	31323.1	29701.1	31311.5	29712.7	29701.1			875.08	106650	876.092	104517	104517	104517	104517	104517	104517	104517	104517	104517	104517	104517	104517		530.08	112117	527.574	29735.7		28432.5
	875.18	109586	876.212	107488	107487	107487	107487	107488	107487	107487	107487	107487	107487	107487	107487			530.18	134424	527.624	31845.6	29725.2	31830.2	29740.6	29725.2			875.18	106404	876.212	104780	104780	104780	104780	104780	104780	104780	104780	104780	104780	104780	104780		530.18	107244	527.624	30141.7		28455.1
	875.28	109924	876.333	107771	107771	107771	107771	107771	107771	107771	107771	107771	107771	107771	107771			530.28	132547	527.674	32498.6	29749.3	32478.2	29769.7	29749.3			875.28	106575	876.333	105044	105043	105043	105043	105044	105043	105043	105043	105043	105043	105043	105043		530.28	103404	527.674	30651.9		28477.7
	875.38	109772	876.453	108055	108055	108055	108055	108055	108055	108055	108055	108055	108055	108055	108055			530.38	131711	527.723	33309	29773.3	33282.1	29800.2	29773.3			875.38	106729	876.453	105307	105307	105307	105307	105307	105307	105307	105307	105307	105307	105307	105307		530.38	100609	527.723	31290		28500.4
	875.48	110025	876.573	108338	108338	108338	108338	108338	108338	108338	108338	108338	108338	108338	108338			530.48	129344	527.773	34307.3	29797.4	34272.1	29832.6	29797.4			875.48	106585	876.573	105571	105570	105570	105570	105571	105570	105570	105570	105570	105570	105570	105570		530.48	97982.6	527.773	32083.7		28523
	875.58	109836	876.693	108622	108622	108622	108622	108622	108622	108622	108622	108622	108622	108622	108622			530.58	127616	527.823	35527.2	29821.4	35481.2	29867.4	29821.4			875.58	106093	876.693	105835	105833	105833	105833	105834	105833	105833	105833	105833	105833	105833	105833		530.58	95649.4	527.823	33064.4		28545.6
	875.68	110771	876.813	108906	108905	108905	108905	108906	108905	108905	108905	108905	108905	108905	108905			530.68	126437	527.873	37005.2	29845.5	36945.5	29905.2	29845.5			875.68	106579	876.813	106099	106096	106097	106096	106098	106096	106096	106096	106096	106096	106096	106096		530.68	94334.3	527.873	34267.3		28568.2
	875.78	110318	876.934	109190	109189	109189	109189	109190	109189	109189	109189	109189	109189	109189	109189			530.78	123731	527.923	38780.6	29869.6	38703.3	29946.8	29869.6			875.78	106248	876.934	106363	106360	106361	106360	106362	106360	106360	106360	106360	106360	106360	106360		530.78	92971.9	527.923	35731.1		28590.8
	875.88	109926	877.054	109474	109472	109473	109472	109474	109472	109472	109472	109472	109472	109472	109472			530.88	120676	527.973	40894	29893.6	40794.6	29993	29893.6			875.88	106744	877.054	106629	106623	106625	106623	106627	106623	106623	106623	106623	106623	106623	106623		530.88	91739.4	527.973	37497.7		28613.4
	875.98	109483	877.174	109758	109756	109756	109756	109758	109756	109756	109756	109756	109756	109756	109756			530.98	118210	528.023	43386.8	29917.7	43259.5	30045	29917.7			875.98	106284	877.174	106895	106886	106891	106886	106891	106886	106886	106886	106886	106886	106886	106886		530.98	91143.9	528.023	39610.8		28636
	876.08	110402	877.294	110043	110040	110040	110040	110042	110040	110040	110040	110040	110040	110040	110040			531.08	114647	528.073	46299.5	29941.8	46137.1	30104.1	29941.8			876.08	106728	877.294	107164	107150	107158	107150	107156	107150	107150	107150	107150	107150	107150	107150		531.08	90928	528.073	42115.3		28658.7
	876.18	110923	877.415	110328	110323	110325	110323	110326	110323	110323	110323	110323	110323	110323	110323			531.18	114060	528.122	49670.3	29965.8	49464.2	30171.9	29965.8			876.18	106601	877.415	107437	107413	107428	107413	107422	107413	107413	107413	107413	107413	107413	107413		531.18	90461.3	528.122	45055.5		28681.3
	876.28	110470	877.535	110614	110607	110610	110607	110611	110607	110607	110607	110607	110607	110607	110607			531.28	111745	528.172	53533	29989.9	53272.6	30250.2	29989.9			876.28	106807	877.535	107715	107676	107703	107676	107688	107676	107676	107676	107676	107676	107676	107676		531.28	89687.6	528.172	48473.7		28703.9
	876.38	111206	877.655	110902	110890	110896	110890	110897	110890	110890	110890	110890	110890	110890	110890			531.38	110341	528.222	57915.4	30013.9	57587.9	30341.4	30014			876.38	106740	877.655	108003	107939	107987	107939	107956	107939	107939	107939	107939	107939	107939	107939		531.38	88438.8	528.222	52407.2		28726.5
	876.48	110070	877.775	111192	111174	111184	111174	111183	111174	111174	111174	111174	111174	111174	111174			531.48	108301	528.272	62836.6	30038	62426.7	30447.8	30038			876.48	107366	877.775	108305	108203	108284	108203	108224	108203	108203	108203	108203	108203	108203	108203		531.48	87250.9	528.272	56887.1		28749.1
	876.58	110207	877.896	111487	111457	111475	111457	111469	111457	111457	111457	111457	111457	111457	111457			531.58	105326	528.322	68305.4	30062.1	67794.7	30572.7	30062.1			876.58	106761	877.896	108630	108466	108601	108466	108495	108466	108466	108466	108466	108466	108466	108466		531.58	85752.1	528.322	61934.8		28771.7
	876.68	110131	878.016	111787	111741	111771	111741	111757	111741	111741	111741	111741	111741	111741	111741			531.68	103783	528.372	74317.9	30086.1	73684.5	30719.4	30086.2			876.68	106911	878.016	108988	108729	108950	108729	108767	108729	108729	108729	108729	108729	108729	108729		531.68	83785.1	528.372	67559.9		28794.3
	876.78	110253	878.136	112097	112025	112075	112025	112047	112025	112025	112025	112025	112025	112025	112025			531.78	102023	528.422	80855.5	30110.2	80073.7	30892	30110.3			876.78	107576	878.136	109394	108993	109344	108993	109043	108993	108993	108993	108993	108993	108993	108993		531.78	80433.2	528.422	73757.7		28817
	876.88	109943	878.256	112422	112308	112392	112308	112338	112308	112308	112308	112308	112308	112308	112308			531.88	100148	528.472	87884	30134.3	86923.2	31094.9	30134.4			876.88	107196	878.256	109867	109256	109801	109256	109321	109256	109256	109256	109256	109256	109256	109256		531.88	78329.2	528.472	80506.8		28839.6
	876.98	111008	878.377	112768	112592	112728	112592	112632	112592	112592	112592	112592	112592	112592	112592			531.98	97050.8	528.521	95351.8	30158.3	94176.7	31333.3	30158.5			876.98	107156	878.377	110431	109519	110346	109519	109604	109519	109519	109519	109519	109519	109519	109519		531.98	75864.9	528.521	87767.5		28862.2
	877.08	111315	878.497	113146	112875	113093	112875	112928	112875	112875	112875	112875	112875	112875	112875			532.08	93579.9	528.571	103190	30182.4	101759	31612.9	30182.6			877.08	106400	878.497	111116	109782	111006	109783	109892	109782	109782	109782	109782	109782	109782	109782		532.08	72702.4	528.571	95480.5		28884.8
	877.18	110095	878.617	113568	113159	113498	113159	113229	113159	113159	113159	113159	113159	113159	113159			532.18	89740.6	528.621	111313	30206.4	109579	31940	30206.8			877.18	106734	878.617	111956	110046	111813	110047	110187	110046	110046	110046	110046	110046	110046	110046		532.18	69574.1	528.621	103566		28907.4
	877.28	109441	878.737	114051	113443	113958	113443	113535	113443	113443	113443	113443	113443	113443	113443			532.28	87054.2	528.671	119619	30230.5	117528	32321.6	30230.9			877.28	107206	878.737	112985	110309	112801	110311	110490	110309	110309	110309	110309	110309	110309	110309		532.28	66441.6	528.671	111926		28930
	877.38	109172	878.858	114616	113726	114495	113726	113847	113726	113726	113726	113726	113726	113726	113726			532.38	83855.6	528.721	127993	30254.6	125481	32765.4	30255.2			877.38	107710	878.858	114239	110572	114003	110577	110803	110572	110572	110572	110572	110572	110572	110572		532.38	62915	528.721	120442		28952.7
	877.48	111927	878.978	115288	114010	115130	114010	114167	114010	114010	114010	114010	114010	114010	114010			532.48	79428.4	528.771	136306	30278.6	133304	33279.4	30279.5			877.48	108114	878.978	115748	110836	115445	110846	111128	110836	110836	110836	110836	110836	110836	110836		532.48	59641	528.771	128981		28975.3
	877.58	111107	879.098	116095	114293	115891	114294	114497	114293	114293	114293	114293	114293	114293	114293			532.58	76219.4	528.821	144424	30302.7	140853	33872.5	30303.8			877.58	108387	879.098	117534	111099	117144	111120	111468	111099	111099	111099	111099	111099	111099	111099		532.58	56874.8	528.821	137398		28997.9
	877.68	111260	879.218	117068	114577	116805	114578	114839	114577	114577	114577	114577	114577	114577	114577			532.68	72701.4	528.871	152209	30326.8	147981	34554	30328.3			877.68	108880	879.218	119606	111362	119101	111404	111825	111362	111362	111362	111362	111362	111362	111362		532.68	54540.3	528.871	145538		29020.5
	877.78	111159	879.339	118238	114860	117900	114864	115196	114860	114860	114860	114860	114860	114860	114860			532.78	68357.3	528.92	159524	30350.8	154539	35333.4	30353			877.78	108432	879.339	121953	111625	121296	111704	112203	111626	111625	111625	111625	111625	111625	111625		532.78	51823.8	528.92	153246		29043.1
	877.88	111415	879.459	119634	115144	119201	115151	115570	115144	115144	115144	115144	115144	115144	115144			532.88	65148.9	528.97	166236	30374.9	160387	36220.7	30377.8			877.88	108234	879.459	124548	111889	123686	112034	112606	111889	111889	111889	111889	111889	111889	111889		532.88	49782.3	528.97	160366		29065.7
	877.98	111867	879.579	121278	115428	120724	115443	115967	115428	115428	115428	115428	115428	115428	115428			532.98	61547	529.02	172224	30398.9	165394	37225.9	30402.8			877.98	108404	879.579	127346	112152	126199	112412	113038	112152	112152	112152	112152	112152	112152	112152		532.98	47416.8	529.02	166751		29088.3
	878.08	111109	879.699	123185	115711	122475	115743	116389	115711	115711	115711	115711	115711	115711	115711			533.08	59627.2	529.07	177384	30423	169443	38358.9	30428.2			878.08	109383	879.699	130286	112415	128742	112869	113505	112416	112415	112415	112415	112415	112415	112415		533.08	45977.3	529.07	172271		29111
	878.18	112341	879.819	125356	115995	124445	116058	116842	115995	115995	115995	115995	115995	115995	115995			533.18	56648.5	529.12	181630	30447.1	172441	39629.5	30454			878.18	109632	879.819	133305	112679	131202	113448	114011	112679	112679	112679	112679	112679	112679	112679		533.18	44505	529.12	176811		29133.6
	878.28	112771	879.94	127783	116278	126606	116402	117331	116278	116278	116278	116278	116278	116278	116278			533.28	53140.2	529.17	184899	30471.1	174314	41047	30480.4			878.28	110022	879.94	136349	112942	133457	114212	114563	112943	112942	112942	112942	112942	112942	112942		533.28	42357.4	529.17	180283		29156.2
	878.38	112450	880.06	130442	116562	128909	116793	117863	116562	116562	116562	116562	116562	116562	116562			533.38	51620.1	529.22	187156	30495.2	175019	42619.6	30507.4			878.38	110532	880.06	139388	113205	135383	115246	115168	113206	113205	113205	113205	113205	113205	113205		533.38	41217.3	529.22	182627		29178.8
	878.48	112464	880.18	133305	116845	131284	117266	118445	116846	116845	116845	116845	116845	116845	116845			533.48	48962.3	529.27	188389	30519.3	174538	44354.9	30535.3			878.48	112181	880.18	142428	113468	136872	116658	115833	113470	113468	113468	113468	113468	113468	113468		533.48	40631.9	529.27	183813		29201.4
	878.58	114200	880.3	136343	117129	133647	117871	119083	117129	117129	117129	117129	117129	117129	117129			533.58	46780.7	529.319	188619	30543.3	172883	46258.8	30564.3			878.58	112743	880.3	145527	113732	137839	118584	116565	113734	113732	113732	113732	113732	113732	113732		533.58	39778.6	529.319	183841		29224
	878.68	114699	880.421	139538	117413	135897	118679	119786	117413	117413	117413	117413	117413	117413	117413			533.68	46267.9	529.369	187892	30567.4	170096	48335.8	30594.8			878.68	113102	880.421	148799	113995	138234	121178	117374	113997	113995	113995	113995	113995	113995	113995		533.68	38845.7	529.369	182746		29246.7
	878.78	114225	880.541	142894	117696	137932	119791	120563	117697	117696	117696	117696	117696	117696	117696			533.78	44830.3	529.419	186277	30591.4	166244	50588.2	30627			878.78	113982	880.541	152407	114258	138049	124605	118266	114262	114258	114258	114258	114258	114258	114258		533.78	38144.9	529.419	180591		29269.3
	878.88	115333	880.661	146451	117980	139649	121338	121422	117981	117980	117980	117980	117980	117980	117980			533.88	43156.4	529.469	183867	30615.5	161421	53016.3	30661.4			878.88	115026	880.661	156553	114521	137315	129024	119252	114526	114521	114521	114521	114521	114521	114521		533.88	37827.7	529.469	177468		29291.9
	878.98	116973	880.781	150291	118263	140963	123480	122373	118265	118263	118263	118263	118263	118263	118263			533.98	41838	529.519	180774	30639.6	155737	55617.6	30698.5			878.98	116230	880.781	161444	114785	136101	134567	120340	114791	114785	114785	114785	114785	114785	114785		533.98	36984.9	529.519	173490		29314.5
	879.08	117689	880.902	154539	118547	141808	126398	123425	118549	118547	118547	118547	118547	118547	118547			534.08	41193.3	529.569	177122	30663.6	149323	58386.9	30739			879.08	118161	880.902	167262	115048	134507	141305	121538	115056	115048	115048	115048	115048	115048	115048		534.08	36421.5	529.569	168789		29337.1
	879.18	117100	881.022	159357	118830	142147	130280	124588	118833	118830	118830	118830	118830	118830	118830			534.18	40199.8	529.619	173043	30687.7	142319	61316	30783.7			879.18	119445	881.022	174119	115311	132651	149226	122855	115322	115311	115311	115311	115311	115311	115311		534.18	36344.5	529.619	163512		29359.7
	879.28	117883	881.142	164915	119114	141978	135291	125871	119117	119114	119114	119114	119114	119114	119114			534.28	41078.4	529.669	168674	30711.8	134871	64393.3	30833.5			879.28	120807	881.142	182020	115575	130658	158200	124298	115588	115575	115575	115575	115575	115575	115575		534.28	36180.8	529.669	157810		29382.3
	879.38	119058	881.262	171365	119398	141329	141545	127281	119402	119398	119398	119398	119398	119398	119398			534.38	39548.3	529.718	164149	30735.8	127128	67604	30889.4			879.38	122052	881.262	190832	115838	128644	167972	125875	115855	115838	115838	115838	115838	115838	115838		534.38	35476.5	529.718	151838		29405
	879.48	120755	881.383	178790	119681	140260	149060	128827	119687	119681	119681	119681	119681	119681	119681			534.48	39158.4	529.768	159596	30759.9	119233	70930.1	30952.7			879.48	123938	881.383	200274	116101	126715	178149	127590	116123	116101	116101	116101	116101	116101	116101		534.48	35121.9	529.768	145743		29427.6
	879.58	122636	881.503	187171	119965	138854	157725	130513	119973	119965	119965	119965	119965	119965	119965			534.58	38459.8	529.818	155131	30783.9	111324	74349.9	31025			879.58	126331	881.503	209925	116364	124952	188224	129449	116393	116364	116364	116364	116364	116364	116364		534.58	35027.1	529.818	139665		29450.2
	879.68	124476	881.623	196342	120248	137209	167273	132346	120259	120248	120248	120248	120248	120248	120248			534.68	38310.9	529.868	150857	30808	103526	77838.8	31107.9			879.68	128839	881.623	219257	116628	123409	197613	131454	116664	116628	116628	116628	116628	116628	116628		534.68	34534.3	529.868	133732		29472.8
	879.78	125734	881.743	205981	120532	135430	177276	134326	120546	120532	120532	120532	120532	120532	120532			534.78	38172	529.918	146858	30832.1	95949.8	81369	31203.5			879.78	131424	881.743	227694	116891	122119	205705	133606	116937	116891	116891	116891	116891	116891	116891		534.78	34370.7	529.918	128052		29495.4
	879.88	127330	881.864	215616	120815	133616	187159	136453	120834	120815	120815	120815	120815	120815	120815			534.88	37393.3	529.968	143202	30856.1	88690.6	84909.9	31314.1			879.88	134322	881.864	234674	117154	121088	211934	135902	117213	117154	117154	117154	117154	117154	117154		534.88	34068.3	529.968	122716		29518
	879.98	129209	881.984	224667	121099	131858	196257	138726	121123	121099	121099	121099	121099	121099	121099			534.98	37146.8	530.018	139936	30880.2	81825.4	88428.9	31442.2			879.98	137153	881.984	239727	117418	120307	215842	138339	117492	117418	117418	117418	117418	117418	117418		534.98	33910.4	530.018	117794		29540.6
	880.08	131426	882.104	232513	121383	130229	203881	141137	121414	121383	121383	121383	121383	121383	121383			535.08	37506.8	530.068	137087	30904.3	75413.5	91891.1	31590.7			880.08	139010	882.104	242535	117681	119753	217142	140909	117774	117681	117681	117681	117681	117681	117681		535.08	33596.2	530.068	113338		29563.3
	880.18	133527	882.224	238577	121666	128781	209408	143678	121708	121666	121666	121666	121666	121666	121666			535.18	36572	530.117	134663	30928.3	69496.1	95260.5	31762.9			880.18	141160	882.224	242974	117944	119394	215748	143603	118061	117944	117944	117944	117944	117944	117944		535.18	33518.3	530.117	109376		29585.9
	880.28	136554	882.345	242409	121950	127548	212369	146337	122004	121950	121950	121950	121950	121950	121950			535.28	36920.5	530.167	132656	30952.4	64098.3	98500.2	31962.4			880.28	144113	882.345	241131	118207	119198	211795	146407	118354	118207	118207	118207	118207	118207	118207		535.28	33473.9	530.167	105921		29608.5
	880.38	138131	882.465	243759	122233	126542	212517	149097	122303	122233	122233	122233	122233	122233	122233			535.38	36815.6	530.217	131043	30976.4	59229.4	101573	32193.2			880.38	147114	882.465	237291	118471	119131	205615	149304	118652	118471	118471	118471	118471	118471	118471		535.38	33452.7	530.217	102968		29631.1
	880.48	140872	882.585	242620	122517	125761	209865	151939	122607	122517	122517	122517	122517	122517	122517			535.48	36980.1	530.267	129788	31000.5	54885.6	104444	32459.5			880.48	149704	882.585	231893	118734	119164	197696	152277	118959	118734	118734	118734	118734	118734	118734		535.48	33280.2	530.267	100500		29653.7
	880.58	143662	882.705	239225	122800	125189	204682	154840	122916	122800	122800	122800	122800	122800	122800			535.58	36857.1	530.317	128845	31024.6	51051.7	107077	32766			880.58	153243	882.705	225475	118997	119271	188620	155302	119274	118997	118997	118997	118997	118997	118997		535.58	33215.5	530.317	98485.1		29676.3
	880.68	144829	882.825	234013	123084	124805	197457	157773	123231	123084	123084	123084	123084	123084	123084			535.68	36532	530.367	128162	31048.6	47703.4	109438	33117.5			880.68	156217	882.825	218601	119261	119430	178997	158355	119600	119261	119261	119261	119261	119261	119261		535.68	32994.1	530.367	96885.9		29699
	880.78	148962	882.946	227563	123368	124581	188822	160710	123554	123368	123368	123368	123368	123368	123368			535.78	36144	530.417	127683	31072.7	44809.6	111499	33519.2			880.78	159370	882.946	211803	119524	119626	169400	161409	119939	119524	119524	119524	119524	119524	119524		535.78	32917	530.417	95656.7		29721.6
	880.88	152301	883.066	220505	123651	124487	179466	163619	123886	123651	123651	123651	123651	123651	123651			535.88	35686.2	530.467	127350	31096.8	42334.3	113233	33976.6			880.88	164521	883.066	205522	119787	119848	160310	164434	120292	119787	119787	119787	119787	119787	119787		535.88	32686.3	530.467	94748.6		29744.2
	880.98	156755	883.186	213443	123935	124499	170051	166468	124229	123935	123935	123935	123935	123935	123935			535.98	36074.5	530.516	127107	31120.8	40238.4	114615	34495.1			880.98	168392	883.186	200083	120050	120085	152088	167399	120662	120050	120050	120050	120050	120050	120050		535.98	32747.7	530.516	94111.1		29766.8
	881.08	160475	883.306	206881	124218	124590	161138	169221	124586	124218	124218	124218	124218	124218	124218			536.08	35464.8	530.566	126900	31144.9	38481.9	115628	35080.1			881.08	173080	883.306	195678	120314	120333	144962	170272	121052	120314	120314	120314	120314	120314	120314		536.08	32642.8	530.566	93693.5		29789.4
	881.18	165456	883.427	201181	124502	124742	153141	171845	124959	124502	124502	124502	124502	124502	124502			536.18	35283.5	530.616	126683	31168.9	37024.7	116259	35737.3			881.18	179335	883.427	192372	120577	120588	139030	173022	121463	120577	120577	120577	120577	120577	120577		536.18	32876.2	530.616	93447.2		29812
	881.28	171733	883.547	196546	124786	124937	146310	174305	125350	124786	124786	124786	124786	124786	124786			536.28	35126.6	530.666	126412	31193	35828.3	116498	36471.9			881.28	186444	883.547	190124	120840	120846	134283	175616	121900	120840	120840	120840	120840	120840	120840		536.28	33265.7	530.666	93326.1		29834.6
	881.38	178749	883.667	193032	125069	125163	140745	176568	125764	125069	125069	125069	125069	125069	125069			536.38	34870.5	530.716	126054	31217.1	34856.3	116343	37288.8			881.38	194582	883.667	188818	121104	121107	130633	178022	122366	121104	121104	121104	121104	121104	121104		536.38	32635.7	530.716	93288.1		29857.3
	881.48	186729	883.787	190572	125353	125409	136414	178603	126204	125353	125353	125353	125353	125353	125353			536.48	35462.6	530.766	125582	31241.1	34074.9	115797	38192.6			881.48	203214	883.787	188285	121367	121368	127941	180212	122865	121367	121367	121367	121367	121367	121367		536.48	32818.3	530.766	93295.1		29879.9
	881.58	196163	883.908	189014	125636	125670	133199	180382	126673	125636	125636	125636	125636	125636	125636			536.58	35323	530.816	124978	31265.2	33453.7	114867	39187.2			881.58	211359	883.908	188341	121630	121631	126043	182158	123399	121630	121630	121630	121630	121630	121630		536.58	32824.9	530.816	93313.8		29902.5
	881.68	205955	884.028	188166	125920	125939	130930	181880	127177	125920	125920	125920	125920	125920	125920			536.68	34925.2	530.866	124229	31289.3	32965.6	113567	40275.6			881.68	220230	884.028	188799	121893	121894	124776	183836	123974	121893	121893	121893	121893	121893	121893		536.68	32549.8	530.866	93315.5		29925.1
	881.78	214819	884.148	187819	126203	126214	129419	183076	127720	126203	126203	126203	126203	126203	126203			536.78	34566.1	530.915	123333	31313.3	32586.8	111913	41459.9			881.78	228296	884.148	189494	122157	122157	123989	185224	124593	122157	122157	122157	122157	122157	122157		536.78	31950.9	530.915	93276.1		29947.7
	881.88	223706	884.268	187783	126487	126493	128487	183956	128307	126487	126487	126487	126487	126487	126487			536.88	34469.7	530.965	122293	31337.4	32296.9	109930	42741.2			881.88	234885	884.268	190283	122420	122420	123553	186307	125262	122420	122420	122420	122420	122420	122420		536.88	32206.6	530.965	93175.9		29970.3
	881.98	230997	884.389	187893	126771	126774	127976	184510	128945	126771	126771	126771	126771	126771	126771			536.98	34681.4	531.015	121118	31361.4	32078.5	107643	44119.1			881.98	240090	884.389	191055	122683	122683	123366	187072	125984	122683	122683	122683	122683	122683	122683		536.98	32438.1	531.015	92999.5		29993
	882.08	239662	884.509	188022	127054	127056	127758	184731	129639	127054	127054	127054	127054	127054	127054			537.08	34398	531.065	119820	31385.5	31917	105082	45591.8			882.08	242081	884.509	191728	122947	122947	123346	187511	126764	122947	122947	122947	122947	122947	122947		537.08	32337.6	531.065	92734.9		30015.6
	882.18	243266	884.629	188079	127338	127339	127736	184623	130395	127338	127338	127338	127338	127338	127338			537.18	34732.9	531.115	118418	31409.6	31800.3	102281	47156.1			882.18	242336	884.629	192245	123210	123210	123438	187622	127606	123210	123210	123210	123210	123210	123210		537.18	32500.9	531.115	92374		30038.2
	882.28	246484	884.749	188008	127621	127622	127839	184190	131220	127621	127621	127621	127621	127621	127621			537.28	34146.8	531.165	116931	31433.6	31718.5	99272.9	48806.9			882.28	241218	884.749	192574	123473	123473	123599	187406	128514	123473	123473	123473	123473	123473	123473		537.28	32191	531.165	91911.5		30060.8
	882.38	246367	884.87	187778	127905	127905	128021	183447	132120	127905	127905	127905	127905	127905	127905			537.38	34754.2	531.215	115381	31457.7	31663.7	96095.2	50537.2			882.38	239141	884.87	192697	123736	123736	123805	186872	129493	123736	123736	123736	123736	123736	123736		537.38	32259.5	531.215	91344.9		30083.4
	882.48	244429	884.99	187381	128188	128189	128248	182409	133101	128188	128188	128188	128188	128188	128188			537.48	34839.8	531.265	113789	31481.8	31629.5	92784.4	52338.4			882.48	235257	884.99	192613	124000	124000	124036	186031	130546	124000	124000	124000	124000	124000	124000		537.48	32537.9	531.265	90673.8		30106
	882.58	243024	885.11	186825	128472	128472	128502	181099	134169	128472	128472	128472	128472	128472	128472			537.58	33991.1	531.314	112177	31505.8	31610.9	89377.5	54200			882.58	231025	885.11	192330	124263	124263	124281	184899	131676	124263	124263	124263	124263	124263	124263		537.58	32516.2	531.314	89900.2		30128.6
	882.68	238019	885.23	186131	128756	128756	128770	179542	135329	128756	128756	128756	128756	128756	128756			537.68	35318.5	531.364	110564	31529.9	31604	85910.4	56109.5			882.68	225165	885.23	191866	124526	124526	124535	183498	132885	124526	124526	124526	124526	124526	124526		537.68	32443	531.364	89027.5		30151.3
	882.78	233983	885.351	185325	129039	129039	129046	177769	136588	129039	129039	129039	129039	129039	129039			537.78	35326.9	531.414	108969	31553.9	31605.8	82418.2	58052.8			882.78	220034	885.351	191241	124790	124790	124794	181851	134175	124790	124790	124790	124790	124790	124790		537.78	31962.9	531.414	88060.7		30173.9
	882.88	227495	885.471	184440	129323	129323	129326	175812	137948	129323	129323	129323	129323	129323	129323			537.88	34469.1	531.464	107406	31578	31614	78933.8	60014.2			882.88	215278	885.471	190482	125053	125053	125055	179986	135547	125053	125053	125053	125053	125053	125053		537.88	32000.1	531.464	87005.9		30196.5
	882.98	222519	885.591	183510	129606	129606	129608	173702	139413	129606	129606	129606	129606	129606	129606			537.98	34916	531.514	105887	31602.1	31626.8	75488	61976.4			882.98	210977	885.591	189617	125316	125316	125317	177931	137001	125316	125316	125316	125316	125316	125316		537.98	32365.9	531.514	85870.3		30219.1
	883.08	218957	885.711	182572	129890	129890	129890	171476	140985	129890	129890	129890	129890	129890	129890			538.08	35665.6	531.564	104421	31626.1	31643	72108.8	63921			883.08	207431	885.711	188674	125579	125579	125580	175718	138535	125579	125579	125579	125579	125579	125579		538.08	32829.9	531.564	84661.6		30241.7
	883.18	214567	885.832	181660	130173	130173	130174	169168	142664	130173	130173	130173	130173	130173	130173			538.18	35319.2	531.614	103011	31650.2	31661.6	68821.2	65828.6			883.18	203193	885.832	187683	125843	125843	125843	173379	140147	125843	125843	125843	125843	125843	125843		538.18	32706.9	531.614	83388.2		30264.3
	883.28	210170	885.952	180805	130457	130457	130457	166812	144450	130457	130457	130457	130457	130457	130457			538.28	35291.7	531.664	101660	31674.2	31681.9	65647	67679.1			883.28	200797	885.952	186672	126106	126106	126106	170946	141833	126106	126106	126106	126106	126106	126106		538.28	32762	531.664	82058.9		30287
	883.38	206829	886.072	180039	130741	130741	130741	164440	146339	130741	130741	130741	130741	130741	130741			538.38	35774.5	531.713	100364	31698.3	31703.4	62604.7	69452.2			883.38	199357	886.072	185668	126369	126369	126369	168450	143587	126369	126369	126369	126369	126369	126369		538.38	33494.9	531.713	80682.6		30309.6
	883.48	202966	886.192	179386	131024	131024	131024	162083	148327	131024	131024	131024	131024	131024	131024			538.48	34884.2	531.763	99118.1	31722.4	31725.8	59709.5	71127.6			883.48	198810	886.192	184696	126633	126633	126633	165924	145404	126633	126633	126633	126633	126633	126633		538.48	33444.8	531.763	79268.3		30332.2
	883.58	200758	886.312	178867	131308	131308	131308	159769	150406	131308	131308	131308	131308	131308	131308			538.58	35561.8	531.813	97914.3	31746.4	31748.7	56973	72685.5			883.58	197143	886.312	183776	126896	126896	126896	163397	147274	126896	126896	126896	126896	126896	126896		538.58	33362.2	531.813	77825		30354.8
	883.68	199598	886.433	178499	131591	131591	131591	157522	152568	131591	131591	131591	131591	131591	131591			538.68	35620.9	531.863	96741.7	31770.5	31771.9	54403.9	74106.8			883.68	195868	886.433	182926	127159	127159	127159	160895	149190	127159	127159	127159	127159	127159	127159		538.68	33521.3	531.863	76361.2		30377.4
	883.78	197790	886.553	178291	131875	131875	131875	155365	154801	131875	131875	131875	131875	131875	131875			538.78	36568.3	531.913	95587.8	31794.6	31795.5	52007.7	75373.8			883.78	194728	886.553	182161	127422	127422	127422	158445	151139	127422	127422	127422	127422	127422	127422		538.78	33619.1	531.913	74885.4		30400
	883.88	196244	886.673	178248	132158	132158	132158	153315	157091	132158	132158	132158	132158	132158	132158			538.88	36144.9	531.963	94439.2	31818.6	31819.2	49787	76470.3			883.88	194472	886.673	181491	127686	127686	127686	156068	153110	127686	127686	127686	127686	127686	127686		538.88	34041.1	531.963	73405.4		30422.6
	883.98	194045	886.793	178370	132442	132442	132442	151388	159424	132442	132442	132442	132442	132442	132442			538.98	36020.6	532.013	93281.6	31842.7	31843.1	47741.9	77382			883.98	194238	886.793	180923	127949	127949	127949	153783	155088	127949	127949	127949	127949	127949	127949		538.98	34044.2	532.013	71928.6		30445.3
	884.08	193273	886.914	178650	132726	132726	132726	149595	161781	132726	132726	132726	132726	132726	132726			539.08	36624.6	532.063	92100.8	31866.7	31867	45870.1	78097.2			884.08	193422	886.914	180457	128212	128212	128212	151608	157061	128212	128212	128212	128212	128212	128212		539.08	34213.7	532.063	70461.8		30467.9
	884.18	192822	887.034	179077	133009	133009	133009	147943	164143	133009	133009	133009	133009	133009	133009			539.18	37098	532.112	90883.1	31890.8	31891	44167.5	78606.2			884.18	193164	887.034	180093	128476	128476	128476	149556	159013	128476	128476	128476	128476	128476	128476		539.18	34604.2	532.112	69011		30490.5
	884.28	191407	887.154	179634	133293	133293	133293	146437	166490	133293	133293	133293	133293	133293	133293			539.28	37627.9	532.162	89615.9	31914.9	31915	42628.2	78902.5			884.28	192898	887.154	179824	128739	128739	128739	147636	160927	128739	128739	128739	128739	128739	128739		539.28	35132.7	532.162	67581.6		30513.1
	884.38	190683	887.274	180302	133576	133576	133576	145079	168799	133576	133576	133576	133576	133576	133576			539.38	38141.3	532.212	88288.3	31938.9	31939	41244.8	78982.4			884.38	192730	887.274	179642	129002	129002	129002	145856	162788	129002	129002	129002	129002	129002	129002		539.38	35829.4	532.212	66178.2		30535.7
	884.48	190365	887.395	181056	133860	133860	133860	143869	171047	133860	133860	133860	133860	133860	133860			539.48	38088.8	532.262	86890.9	31963	31963	40009	78844.9			884.48	192970	887.395	179534	129265	129265	129265	144221	164579	129265	129265	129265	129265	129265	129265		539.48	36046.6	532.262	64804.5		30558.3
	884.58	190035	887.515	181870	134143	134143	134143	142803	173211	134143	134143	134143	134143	134143	134143			539.58	37534.6	532.312	85417.1	31987.1	31987.1	38911.6	78492.5			884.58	193108	887.515	179487	129529	129529	129529	142732	166284	129529	129529	129529	129529	129529	129529		539.58	36273.9	532.312	63463.7		30580.9
	884.68	189673	887.635	182716	134427	134427	134427	141875	175268	134427	134427	134427	134427	134427	134427			539.68	38664.4	532.362	83862.2	32011.1	32011.1	37943.1	77930.2			884.68	193390	887.635	179484	129792	129792	129792	141389	167887	129792	129792	129792	129792	129792	129792		539.68	36611.8	532.362	62158.1		30603.6
	884.78	187228	887.755	183565	134711	134711	134711	141081	177195	134711	134711	134711	134711	134711	134711			539.78	38881.9	532.412	82224.3	32035.2	32035.2	37093.4	77166.1			884.78	193103	887.755	179507	130055	130055	130055	140190	169373	130055	130055	130055	130055	130055	130055		539.78	36654.8	532.412	60889.1		30626.2
	884.88	188379	887.876	184387	134994	134994	134994	140411	178970	134994	134994	134994	134994	134994	134994			539.88	39055.1	532.462	80504.1	32059.2	32059.3	36352.5	76210.8			884.88	193165	887.876	179538	130319	130319	130319	139130	170727	130319	130319	130319	130319	130319	130319		539.88	36524.9	532.462	59657.7		30648.8
	884.98	186801	887.996	185153	135278	135278	135278	139857	180574	135278	135278	135278	135278	135278	135278			539.98	39135.5	532.511	78704.7	32083.3	32083.3	35710.5	75077.5			884.98	192535	887.996	179559	130582	130582	130582	138204	171936	130582	130582	130582	130582	130582	130582		539.98	36876.6	532.511	58464.1		30671.4
	885.08	186900	888.116	185836	135561	135561	135561	139411	181987	135561	135561	135561	135561	135561	135561			540.08	39321	532.561	76831.7	32107.4	32107.4	35157.7	73781.4			885.08	191593	888.116	179550	130845	130845	130845	137405	172990	130845	130845	130845	130845	130845	130845		540.08	37368.5	532.561	57308.1		30694
	885.18	186217	888.236	186411	135845	135845	135845	139062	183194	135845	135845	135845	135845	135845	135845			540.18	39362.8	532.611	74892.7	32131.4	32131.4	34684.7	72339.4			885.18	191876	888.236	179496	131108	131108	131108	136725	173879	131108	131108	131108	131108	131108	131108		540.18	37393.2	532.611	56188.9		30716.6
	885.28	186494	888.357	186854	136128	136128	136128	138802	184181	136128	136128	136128	136128	136128	136128			540.28	40892.3	532.661	72897.4	32155.5	32155.5	34282.9	70770			885.28	191447	888.357	179379	131372	131372	131372	136157	174594	131372	131372	131372	131372	131372	131372		540.28	37855.8	532.661	55105.3		30739.3
	885.38	186442	888.477	187147	136412	136412	136412	138621	184938	136412	136412	136412	136412	136412	136412			540.38	40516.5	532.711	70857	32179.6	32179.6	33944	69092.6			885.38	190716	888.477	179186	131635	131635	131635	135691	175130	131635	131635	131635	131635	131635	131635		540.38	37713.2	532.711	54055.9		30761.9
	885.48	185223	888.597	187273	136696	136696	136696	138510	185459	136696	136696	136696	136696	136696	136696			540.48	40238.2	532.761	68783.9	32203.6	32203.6	33660.2	67327.3			885.48	189778	888.597	178904	131898	131898	131898	135319	175483	131898	131898	131898	131898	131898	131898		540.48	37784.4	532.761	53038.9		30784.5
	885.58	184134	888.717	187221	136979	136979	136979	138461	185739	136979	136979	136979	136979	136979	136979			540.58	40647.7	532.811	66691.6	32227.7	32227.7	33424.6	65494.6			885.58	189600	888.717	178523	132162	132162	132162	135031	175653	132162	132162	132162	132162	132162	132162		540.58	37904.8	532.811	52052.6		30807.1
	885.68	184834	888.838	186982	137263	137263	137263	138466	185778	137263	137263	137263	137263	137263	137263			540.68	40131.1	532.861	64593.7	32251.7	32251.7	33230.8	63614.7			885.68	189161	888.838	178037	132425	132425	132425	134820	175641	132425	132425	132425	132425	132425	132425		540.68	38148.5	532.861	51095		30829.7
	885.78	182971	888.958	186553	137546	137546	137546	138518	185581	137546	137546	137546	137546	137546	137546			540.78	40195.9	532.91	62504.3	32275.8	32275.8	33072.9	61707.3			885.78	187976	888.958	177440	132688	132688	132688	134677	175450	132688	132688	132688	132688	132688	132688		540.78	38011.4	532.91	50164.4		30852.3
	885.88	182622	889.078	185935	137830	137830	137830	138610	185155	137830	137830	137830	137830	137830	137830			540.88	40104.2	532.96	60437.3	32299.9	32299.9	32945.8	59791.4			885.88	186672	889.078	176730	132951	132951	132951	134595	175086	132951	132951	132951	132951	132951	132951		540.88	37975.6	532.96	49259		30874.9
	885.98	181312	889.198	185132	138114	138114	138114	138736	184509	138114	138114	138114	138114	138114	138114			540.98	40563.3	533.01	58405.9	32323.9	32323.9	32845	57884.9			885.98	186445	889.198	175907	133215	133215	133215	134566	174556	133215	133215	133215	133215	133215	133215		540.98	38017.8	533.01	48377.2		30897.6
	886.08	180601	889.318	184152	138397	138397	138397	138891	183657	138397	138397	138397	138397	138397	138397			541.08	40936.9	533.06	56422.6	32348	32348	32766.4	56004.2			886.08	185814	889.318	174976	133478	133478	133478	134583	173871	133478	133478	133478	133478	133478	133478		541.08	37781.7	533.06	47517.7		30920.2
	886.18	179894	889.439	183006	138681	138681	138681	139071	182616	138681	138681	138681	138681	138681	138681			541.18	40764.4	533.11	54499	32372.1	32372.1	32706.5	54164.5			886.18	185019	889.439	173941	133741	133741	133741	134641	173041	133741	133741	133741	133741	133741	133741		541.18	37969.1	533.11	46679.4		30942.8
	886.28	179625	889.559	181709	138964	138964	138964	139270	181403	138964	138964	138964	138964	138964	138964			541.28	40911.9	533.16	52645.1	32396.1	32396.1	32662.2	52379.1			886.28	184427	889.559	172808	134005	134005	134005	134733	172080	134005	134005	134005	134005	134005	134005		541.28	38160.4	533.16	45861.3		30965.4
	886.38	180448	889.679	180278	139248	139248	139248	139486	180039	139248	139248	139248	139248	139248	139248			541.38	41202.8	533.21	50869.9	32420.2	32420.2	32630.9	50659.3			886.38	183733	889.679	171589	134268	134268	134268	134854	171002	134268	134268	134268	134268	134268	134268		541.38	38339.6	533.21	45063		30988
	886.48	179678	889.799	178731	139531	139531	139531	139716	178546	139531	139531	139531	139531	139531	139531			541.48	41664.7	533.26	49180.9	32444.2	32444.2	32610.3	49014.8			886.48	183453	889.799	170293	134531	134531	134531	135001	169823	134531	134531	134531	134531	134531	134531		541.48	38409.3	533.26	44284.2		31010.6
	886.58	180169	889.92	177089	139815	139815	139815	139958	176946	139815	139815	139815	139815	139815	139815			541.58	42097.7	533.309	47583.9	32468.3	32468.3	32598.6	47453.6			886.58	182621	889.92	168932	134794	134794	134794	135169	168557	134794	134794	134794	134794	134794	134794		541.58	38827.2	533.309	43524.9		31033.3
	886.68	179793	890.04	175372	140099	140099	140099	140208	175263	140099	140099	140099	140099	140099	140099			541.68	41911.3	533.359	46083.2	32492.4	32492.4	32594.1	45981.5			886.68	181427	890.04	167519	135058	135058	135058	135355	167222	135058	135058	135058	135058	135058	135058		541.68	38827.2	533.359	42785.3		31055.9
	886.78	179761	890.16	173603	140382	140382	140382	140466	173520	140382	140382	140382	140382	140382	140382			541.78	43056.8	533.409	44681.8	32516.4	32516.4	32595.5	44602.7			886.78	181119	890.16	166068	135321	135321	135321	135556	165833	135321	135321	135321	135321	135321	135321		541.78	39083.2	533.409	42065.9		31078.5
	886.88	180072	890.28	171803	140666	140666	140666	140729	171740	140666	140666	140666	140666	140666	140666			541.88	43479.9	533.459	43381.1	32540.5	32540.5	32601.7	43319.9			886.88	181062	890.28	164592	135584	135584	135584	135768	164408	135584	135584	135584	135584	135584	135584		541.88	39835.7	533.459	41367.5		31101.1
	886.98	179104	890.401	169992	140949	140949	140949	140997	169945	140949	140949	140949	140949	140949	140949			541.98	42863.4	533.509	42181.1	32564.6	32564.6	32611.7	42134			886.98	180523	890.401	163105	135848	135848	135848	135991	162961	135848	135848	135848	135848	135848	135848		541.98	40189.9	533.509	40690.9		31123.7
	887.08	179775	890.521	168191	141233	141233	141233	141269	168155	141233	141233	141233	141233	141233	141233			542.08	43523.4	533.559	41080.9	32588.6	32588.6	32624.8	41044.7			887.08	180117	890.521	161621	136111	136111	136111	136223	161509	136111	136111	136111	136111	136111	136111		542.08	40313.1	533.559	40037.1		31146.3
	887.18	180183	890.641	166417	141516	141516	141516	141543	166391	141516	141516	141516	141516	141516	141516			542.18	44044.2	533.609	40078.1	32612.7	32612.7	32640.3	40050.5			887.18	179242	890.641	160151	136374	136374	136374	136461	160065	136374	136374	136374	136374	136374	136374		542.18	40531.9	533.609	39407		31168.9
	887.28	180322	890.761	164688	141800	141800	141800	141820	164669	141800	141800	141800	141800	141800	141800			542.28	44499.6	533.659	39169.7	32636.7	32636.7	32657.7	39148.7			887.28	179228	890.761	158709	136637	136637	136637	136704	158643	136637	136637	136637	136637	136637	136637		542.28	41115.9	533.659	38801.7		31191.6
	887.38	181808	890.882	163019	142084	142084	142084	142098	163005	142084	142084	142084	142084	142084	142084			542.38	44026.5	533.708	38351.7	32660.8	32660.8	32676.6	38335.9			887.38	178439	890.882	157306	136901	136901	136901	136952	157255	136901	136901	136901	136901	136901	136901		542.38	41421.3	533.708	38222.2		31214.2
	887.48	180336	891.002	161423	142367	142367	142367	142378	161413	142367	142367	142367	142367	142367	142367			542.48	44995.9	533.758	37619.7	32684.9	32684.9	32696.8	37607.8			887.48	178117	891.002	155950	137164	137164	137164	137203	155911	137164	137164	137164	137164	137164	137164		542.48	41523.1	533.758	37669.4		31236.8
	887.58	180777	891.122	159911	142651	142651	142651	142658	159903	142651	142651	142651	142651	142651	142651			542.58	45389	533.808	36968.6	32708.9	32708.9	32717.9	36959.6			887.58	178235	891.122	154652	137427	137427	137427	137457	154622	137427	137427	137427	137427	137427	137427		542.58	41749.8	533.808	37144.1		31259.4
	887.68	182520	891.242	158491	142934	142934	142934	142940	158485	142934	142934	142934	142934	142934	142934			542.68	46273.9	533.858	36393	32733	32733	32739.7	36386.4			887.68	178764	891.242	153417	137690	137690	137690	137713	153395	137690	137690	137690	137690	137690	137690		542.68	41770.6	533.858	36647		31282
	887.78	181575	891.363	157170	143218	143218	143218	143222	157166	143218	143218	143218	143218	143218	143218			542.78	46149.8	533.908	35887.5	32757.1	32757.1	32762	35882.5			887.78	178546	891.363	152254	137954	137954	137954	137970	152237	137954	137954	137954	137954	137954	137954		542.78	42347.4	533.908	36178.7		31304.6
	887.88	182581	891.483	155953	143501	143501	143501	143504	155951	143501	143501	143501	143501	143501	143501			542.88	46031.8	533.958	35446.3	32781.1	32781.1	32784.8	35442.7			887.88	178099	891.483	151165	138217	138217	138217	138229	151153	138217	138217	138217	138217	138217	138217		542.88	42795	533.958	35739.4		31327.2
	887.98	182499	891.603	154843	143785	143785	143785	143787	154841	143785	143785	143785	143785	143785	143785			542.98	45738.9	534.008	35063.9	32805.2	32805.2	32807.9	35061.2			887.98	178187	891.603	150156	138480	138480	138480	138490	150147	138480	138480	138480	138480	138480	138480		542.98	42471.4	534.008	35329.2		31349.9
	888.08	183730	891.723	153841	144069	144069	144069	144070	153840	144069	144069	144069	144069	144069	144069			543.08	46323.3	534.058	34734.6	32829.2	32829.2	32831.2	34732.7			888.08	179131	891.723	149227	138744	138744	138744	138750	149221	138744	138744	138744	138744	138744	138744		543.08	42770.6	534.058	34948.2		31372.5
	888.18	184630	891.844	152946	144352	144352	144352	144353	152945	144352	144352	144352	144352	144352	144352			543.18	45829.9	534.107	34453.3	32853.3	32853.3	32854.7	34451.9			888.18	179950	891.844	148381	139007	139007	139007	139012	148376	139007	139007	139007	139007	139007	139007		543.18	42395.5	534.107	34595.9		31395.1
	888.28	185941	891.964	152155	144636	144636	144636	144636	152155	144636	144636	144636	144636	144636	144636			543.28	46621.1	534.157	34214.7	32877.4	32877.4	32878.4	34213.7			888.28	179685	891.964	147617	139270	139270	139270	139274	147614	139270	139270	139270	139270	139270	139270		543.28	41967.2	534.157	34271.9		31417.7
	888.38	184673	892.084	151467	144919	144919	144919	144920	151466	144919	144919	144919	144919	144919	144919			543.38	46064.2	534.207	34014.1	32901.4	32901.4	32902.2	34013.4			888.38	179526	892.084	146935	139533	139533	139533	139536	146932	139533	139533	139533	139533	139533	139533		543.38	42364.9	534.207	33975.6		31440.3
	888.48	186513	892.204	150876	145203	145203	145203	145203	150876	145203	145203	145203	145203	145203	145203			543.48	45754.1	534.257	33847	32925.5	32925.5	32926	33846.5			888.48	179192	892.204	146332	139797	139797	139797	139799	146330	139797	139797	139797	139797	139797	139797		543.48	42719.6	534.257	33706.1		31462.9
	888.58	186499	892.324	150378	145486	145486	145486	145487	150377	145486	145486	145486	145486	145486	145486			543.58	45450.3	534.307	33709.2	32949.6	32949.6	32949.9	33708.8			888.58	179060	892.324	145807	140060	140060	140060	140061	145805	140060	140060	140060	140060	140060	140060		543.58	42645.2	534.307	33462.3		31485.6
	888.68	186704	892.445	149966	145770	145770	145770	145770	149966	145770	145770	145770	145770	145770	145770			543.68	45805.4	534.357	33597	32973.6	32973.6	32973.9	33596.7			888.68	179095	892.445	145355	140323	140323	140323	140324	145354	140323	140323	140323	140323	140323	140323		543.68	42547.2	534.357	33243.2		31508.2
	888.78	186464	892.565	149636	146054	146054	146054	146054	149636	146054	146054	146054	146054	146054	146054			543.78	46261.9	534.407	33506.8	32997.7	32997.7	32997.9	33506.6			888.78	178918	892.565	144974	140587	140587	140587	140587	144973	140587	140587	140587	140587	140587	140587		543.78	42483.5	534.407	33047.5		31530.8
	888.88	185367	892.685	149380	146337	146337	146337	146337	149380	146337	146337	146337	146337	146337	146337			543.88	45985.7	534.457	33435.7	33021.7	33021.7	33021.9	33435.6			888.88	178702	892.685	144659	140850	140850	140850	140850	144659	140850	140850	140850	140850	140850	140850		543.88	42632.8	534.457	32873.9		31553.4
	888.98	185452	892.805	149193	146621	146621	146621	146621	149193	146621	146621	146621	146621	146621	146621			543.98	46303.9	534.506	33380.8	33045.8	33045.8	33045.9	33380.7			888.98	178183	892.805	144407	141113	141113	141113	141114	144406	141113	141113	141113	141113	141113	141113		543.98	42360.1	534.506	32720.9		31576
	889.08	185272	892.926	149068	146904	146904	146904	146904	149068	146904	146904	146904	146904	146904	146904			544.08	45121.5	534.556	33339.7	33069.9	33069.9	33069.9	33339.7			889.08	177135	892.926	144212	141376	141376	141376	141377	144212	141376	141376	141376	141376	141376	141376		544.08	42410.2	534.556	32587.2		31598.6
	889.18	185061	893.046	148999	147188	147188	147188	147188	148999	147188	147188	147188	147188	147188	147188			544.18	46044.1	534.606	33310.3	33093.9	33093.9	33094	33310.3			889.18	175560	893.046	144071	141640	141640	141640	141640	144071	141640	141640	141640	141640	141640	141640		544.18	42067.7	534.606	32471.4		31621.2
	889.28	183888	893.166	148980	147471	147471	147471	147471	148980	147471	147471	147471	147471	147471	147471			544.28	45906.5	534.656	33290.7	33118	33118	33118	33290.7			889.28	174324	893.166	143979	141903	141903	141903	141903	143979	141903	141903	141903	141903	141903	141903		544.28	41983.3	534.656	32371.8		31643.9
	889.38	183706	893.286	149005	147755	147755	147755	147755	149005	147755	147755	147755	147755	147755	147755			544.38	45290.1	534.706	33279.3	33142.1	33142.1	33142.1	33279.3			889.38	174221	893.286	143931	142166	142166	142166	142166	143931	142166	142166	142166	142166	142166	142166		544.38	41864.6	534.706	32287.3		31666.5
	889.48	181192	893.407	149070	148039	148039	148039	148039	149070	148039	148039	148039	148039	148039	148039			544.48	45518.3	534.756	33274.6	33166.1	33166.1	33166.1	33274.6			889.48	173756	893.407	143924	142430	142430	142430	142430	143923	142430	142430	142430	142430	142430	142430		544.48	41779.9	534.756	32216.3		31689.1
	889.58	181048	893.527	149168	148322	148322	148322	148322	149168	148322	148322	148322	148322	148322	148322			544.58	46452.4	534.806	33275.6	33190.2	33190.2	33190.2	33275.6			889.58	173078	893.527	143952	142693	142693	142693	142693	143952	142693	142693	142693	142693	142693	142693		544.58	41890.1	534.806	32157.5		31711.7
	889.68	180336	893.647	149297	148606	148606	148606	148606	149297	148606	148606	148606	148606	148606	148606			544.68	45706.5	534.856	33281.2	33214.2	33214.2	33214.3	33281.2			889.68	171648	893.647	144013	142956	142956	142956	142956	144013	142956	142956	142956	142956	142956	142956		544.68	42090.4	534.856	32109.8		31734.3
	889.78	179751	893.767	149451	148889	148889	148889	148889	149451	148889	148889	148889	148889	148889	148889			544.78	46437.1	534.905	33290.5	33238.3	33238.3	33238.3	33290.5			889.78	170508	893.767	144103	143219	143219	143219	143219	144103	143220	143219	143219	143219	143219	143219		544.78	42222.6	534.905	32071.8		31756.9
	889.88	178609	893.888	149627	149173	149173	149173	149173	149627	149173	149173	149173	149173	149173	149173			544.88	46164.2	534.955	33302.9	33262.4	33262.4	33262.4	33302.9			889.88	169524	893.888	144219	143483	143483	143483	143483	144218	143483	143483	143483	143483	143483	143483		544.88	42361.7	534.955	32042.5		31779.6
	889.98	176172	894.008	149822	149456	149456	149456	149456	149822	149457	149456	149456	149456	149456	149456			544.98	46927.3	535.005	33317.7	33286.4	33286.4	33286.4	33317.7			889.98	167914	894.008	144356	143746	143746	143746	143746	144356	143746	143746	143746	143746	143746	143746		544.98	42912.1	535.005	32020.8		31802.2
	890.08	175555	894.128	150033	149740	149740	149740	149740	150032	149740	149740	149740	149740	149740	149740			545.08	46409	535.055	33334.6	33310.5	33310.5	33310.5	33334.6			890.08	166704	894.128	144513	144009	144009	144009	144009	144513	144010	144009	144009	144009	144009	144009		545.08	42826.6	535.055	32005.8		31824.8
	890.18	175535	894.248	150257	150024	150024	150024	150024	150257	150024	150024	150024	150024	150024	150024					535.105	33353	33334.6	33334.6	33334.6	33353			890.18	165107	894.248	144688	144273	144273	144273	144273	144686	144274	144273	144273	144273	144273	144273				535.105	31996.7		31847.4
	890.28	172533	894.369	150493	150307	150307	150307	150307	150492	150309	150307	150307	150307	150307	150307					535.155	33372.7	33358.6	33358.6	33358.6	33372.7			890.28	163818	894.369	144877	144536	144536	144536	144536	144875	144538	144536	144536	144536	144536	144536				535.155	31992.6		31870
	890.38	172482	894.489	150739	150591	150591	150591	150591	150736	150593	150591	150591	150591	150591	150591					535.205	33393.3	33382.7	33382.7	33382.7	33393.3			890.38	162613	894.489	145080	144799	144799	144799	144799	145075	144804	144799	144799	144799	144799	144799				535.205	31992.9		31892.6
	890.48	170160	894.609	150994	150874	150874	150874	150874	150989	150880	150874	150874	150874	150874	150874					535.255	33414.8	33406.7	33406.7	33406.7	33414.8			890.48	161960	894.609	145296	145062	145062	145062	145062	145287	145072	145062	145062	145062	145062	145062				535.255	31996.9		31915.2
	890.58	170496	894.729	151257	151158	151158	151158	151158	151247	151168	151158	151158	151158	151158	151158					535.304	33436.9	33430.8	33430.8	33430.8	33436.9			890.58	160301	894.729	145524	145326	145326	145326	145326	145507	145343	145326	145326	145326	145326	145326				535.304	32004.1		31937.9
	890.68	170083	894.85	151530	151442	151442	151442	151442	151511	151460	151442	151442	151442	151442	151442					535.354	33459.4	33454.9	33454.9	33454.9	33459.4			890.68	159011	894.85	145768	145589	145589	145589	145589	145735	145622	145589	145589	145589	145589	145589				535.354	32014		31960.5
	890.78	166989	894.97	151813	151725	151725	151725	151725	151779	151760	151725	151725	151725	151725	151725					535.404	33482.3	33478.9	33478.9	33478.9	33482.3			890.78	158059	894.97	146029	145852	145852	145852	145852	145969	145912	145852	145852	145852	145852	145852				535.404	32026.1		31983.1
	890.88	165864	895.09	152112	152009	152009	152009	152009	152050	152071	152009	152009	152009	152009	152009					535.454	33505.5	33503	33503	33503	33505.5			890.88	157091	895.09	146315	146116	146116	146116	146116	146209	146222	146116	146116	146116	146116	146116				535.454	32040.2		32005.7
	890.98	163205	895.21	152433	152292	152292	152292	152292	152324	152402	152292	152292	152292	152292	152292					535.504	33528.9	33527.1	33527.1	33527.1	33528.9			890.98	156127	895.21	146638	146379	146379	146379	146379	146453	146564	146379	146379	146379	146379	146379				535.504	32055.8		32028.3
	891.08	163472	895.331	152789	152576	152576	152576	152576	152600	152764	152576	152576	152576	152576	152576					535.554	33552.5	33551.1	33551.1	33551.1	33552.5			891.08	155344	895.331	147016	146642	146642	146642	146642	146701	146957	146642	146642	146642	146642	146642				535.554	32072.8		32050.9
	891.18	162083	895.451	153195	152859	152859	152859	152859	152878	153177	152859	152859	152859	152859	152859					535.604	33576.2	33575.2	33575.2	33575.2	33576.2			891.18	154260	895.451	147475	146905	146905	146905	146905	146952	147429	146905	146905	146905	146905	146905				535.604	32090.9		32073.6
	891.28	159981	895.571	153681	153143	153143	153143	153143	153157	153667	153143	153143	153143	153143	153143					535.654	33600	33599.2	33599.2	33599.2	33600			891.28	153560	895.571	148054	147169	147169	147169	147169	147205	148018	147169	147169	147169	147169	147169				535.654	32109.8		32096.2
	891.38	160182	895.691	154282	153427	153427	153427	153427	153437	154271	153427	153427	153427	153427	153427					535.703	33623.8	33623.3	33623.3	33623.3	33623.8			891.38	153416	895.691	148808	147432	147432	147432	147432	147460	148780	147432	147432	147432	147432	147432				535.703	32129.5		32118.8
	891.48	159695	895.811	155050	153710	153710	153710	153710	153718	155042	153710	153710	153710	153710	153710					535.753	33647.7	33647.4	33647.4	33647.4	33647.7			891.48	152448	895.811	149807	147695	147695	147695	147695	147717	149785	147696	147695	147695	147695	147695				535.753	32149.8		32141.4
	891.58	158910	895.932	156055	153994	153994	153994	153994	153999	156049	153994	153994	153994	153994	153994					535.803	33671.7	33671.4	33671.4	33671.4	33671.7			891.58	151203	895.932	151143	147959	147959	147959	147959	147976	151124	147959	147959	147959	147959	147959				535.803	32170.6		32164
	891.68	158146	896.052	157384	154277	154277	154277	154277	154282	157380	154278	154277	154278	154277	154277					535.853	33695.7	33695.5	33695.5	33695.5	33695.7			891.68	150768	896.052	152925	148222	148222	148222	148222	148235	152910	148224	148222	148222	148222	148222				535.853	32191.7		32186.6
	891.78	156062	896.172	159145	154561	154561	154561	154561	154564	159141	154562	154561	154561	154561	154561					535.903	33719.7	33719.6	33719.6	33719.6	33719.7			891.78	150357	896.172	155282	148485	148485	148485	148485	148495	155269	148489	148485	148485	148485	148485				535.903	32213.2		32209.2
	891.88	155661	896.292	161464	154844	154844	154844	154844	154847	161460	154846	154844	154845	154844	154844					535.953	33743.7	33743.6	33743.6	33743.6	33743.7			891.88	149685	896.292	158356	148748	148748	148748	148748	148756	158341	148755	148748	148749	148748	148748				535.953	32234.9		32231.9
	891.98	154793	896.413	164480	155128	155128	155128	155128	155130	164474	155131	155128	155129	155128	155128					536.003	33767.8	33767.7	33767.7	33767.7	33767.8			891.98	149109	896.413	162287	149012	149012	149012	149012	149018	162269	149023	149012	149012	149012	149012				536.003	32256.8		32254.5
	892.08	155262	896.533	168337	155412	155412	155412	155412	155413	168329	155417	155412	155413	155412	155412					536.053	33791.8	33791.7	33791.7	33791.7	33791.8			892.08	148850	896.533	167205	149275	149275	149275	149275	149279	167179	149295	149275	149276	149275	149275				536.053	32278.9		32277.1
	892.18	154928	896.653	173171	155695	155695	155695	155695	155696	173159	155705	155695	155697	155695	155695					536.102	33815.8	33815.8	33815.8	33815.8	33815.8			892.18	148135	896.653	173209	149538	149538	149538	149538	149542	173168	149574	149538	149540	149538	149538				536.102	32301.1		32299.7
	892.28	153658	896.773	179096	155979	155979	155979	155979	155979	179075	155996	155979	155982	155979	155979					536.152	33839.9	33839.9	33839.9	33839.9	33839.9			892.28	148003	896.773	180344	149802	149802	149802	149802	149804	180279	149862	149802	149804	149802	149802				536.152	32323.4		32322.3
	892.38	153995	896.894	186177	156262	156262	156262	156262	156263	186143	156292	156262	156266	156262	156262					536.202	33863.9	33863.9	33863.9	33863.9	33863.9			892.38	147796	896.894	188586	150065	150065	150065	150065	150067	188479	150166	150065	150068	150065	150065				536.202	32345.7		32344.9
	892.48	152816	897.014	194418	156546	156546	156546	156546	156546	194361	156596	156546	156552	156546	156546					536.252	33888	33888	33888	33888	33888			892.48	147413	897.014	197817	150328	150328	150328	150328	150330	197646	150493	150328	150333	150328	150328				536.252	32368.1		32367.5
	892.58	152990	897.134	203738	156829	156829	156829	156829	156830	203644	156914	156829	156838	156829	156829					536.302	33912.1	33912.1	33912.1	33912.1	33912.1			892.58	146877	897.134	207821	150591	150591	150591	150591	150592	207549	150854	150591	150599	150591	150591				536.302	32390.6		32390.2
	892.68	152282	897.254	213958	157113	157113	157113	157113	157113	213807	157251	157113	157126	157113	157113					536.352	33936.1	33936.1	33936.1	33936.1	33936.1			892.68	146695	897.254	218279	150855	150855	150855	150855	150855	217857	151265	150855	150865	150855	150855				536.352	32413.1		32412.8
	892.78	150878	897.375	224798	157397	157397	157397	157397	157397	224560	157617	157397	157415	157397	157397					536.402	33960.2	33960.2	33960.2	33960.2	33960.2			892.78	146576	897.375	228786	151118	151118	151118	151118	151119	228143	151744	151118	151133	151118	151118				536.402	32435.6		32435.4
	892.88	150392	897.495	235881	157680	157680	157680	157680	157680	235512	158024	157680	157706	157680	157680					536.452	33984.2	33984.2	33984.2	33984.2	33984.2			892.88	146366	897.495	238872	151381	151381	151381	151381	151382	237914	152317	151381	151403	151381	151381				536.452	32458.2		32458
	892.98	151484	897.615	246755	157964	157964	157964	157964	157964	246195	158488	157964	158000	157964	157964					536.501	34008.3	34008.3	34008.3	34008.3	34008.3			892.98	146060	897.615	248044	151645	151645	151645	151645	151645	246647	153011	151645	151675	151645	151645				536.501	32480.8		32480.6
	893.08	151152	897.735	256921	158247	158247	158247	158247	158247	256089	159029	158247	158297	158247	158247					536.551	34032.4	34032.4	34032.4	34032.4	34032.4			893.08	146170	897.735	255831	151908	151908	151908	151908	151908	253836	153860	151909	151950	151908	151908				536.551	32503.3		32503.2
	893.18	150726	897.856	265876	158531	158531	158531	158531	158531	264667	159671	158531	158600	158531	158531					536.601	34056.4	34056.4	34056.4	34056.4	34056.4			893.18	146014	897.856	261829	152171	152171	152171	152171	152171	259042	154898	152173	152229	152171	152171				536.601	32525.9		32525.9
	893.28	150624	897.976	273161	158814	158814	158814	158814	158814	271441	160440	158815	158909	158815	158814					536.651	34080.5	34080.5	34080.5	34080.5	34080.5			893.28	145888	897.976	265749	152434	152434	152434	152434	152435	261938	156161	152439	152514	152435	152434				536.651	32548.5		32548.5
	893.38	150382	898.096	278404	159098	159098	159098	159098	159098	276009	161364	159099	159226	159098	159098					536.701	34104.6	34104.6	34104.6	34104.6	34104.6			893.38	144990	898.096	267447	152698	152698	152698	152698	152698	262347	157679	152707	152806	152698	152698				536.701	32571.1		32571.1
	893.48	150011	898.216	281359	159382	159382	159382	159382	159382	278097	162469	159384	159554	159382	159382					536.751	34128.6	34128.6	34128.6	34128.6	34128.6			893.48	144910	898.216	266938	152961	152961	152961	152961	152961	260257	159473	152982	153107	152962	152961				536.751	32593.7		32593.7
	893.58	149500	898.337	281937	159665	159665	159665	159665	159665	277587	163778	159671	159896	159665	159665					536.801	34152.7	34152.7	34152.7	34152.7	34152.7			893.58	144928	898.337	264399	153224	153224	153224	153224	153224	255830	161551	153270	153420	153225	153224				536.801	32616.3		32616.3
	893.68	149819	898.457	280208	159949	159949	159949	159949	159949	274531	165305	159963	160255	159949	159949					536.851	34176.7	34176.7	34176.7	34176.7	34176.7			893.68	145206	898.457	260145	153488	153488	153488	153488	153488	249375	163900	153583	153748	153489	153488				536.851	32638.9		32638.9
	893.78	149194	898.577	276400	160232	160232	160232	160232	160232	269146	167050	160266	160635	160233	160232					536.9	34200.8	34200.8	34200.8	34200.8	34200.8			893.78	145182	898.577	254593	153751	153751	153751	153751	153751	241322	166487	153941	154094	153752	153751				536.9	32661.6		32661.5
	893.88	150156	898.697	270870	160516	160516	160516	160516	160516	261786	169001	160589	161042	160517	160516					536.95	34224.9	34224.9	34224.9	34224.9	34224.9			893.88	145698	898.697	248223	154014	154014	154014	154014	154014	232171	169251	154379	154463	154016	154014				536.95	32684.2		32684.2
	893.98	149785	898.817	264069	160799	160799	160799	160799	160799	252912	171121	160952	161481	160800	160799					537	34248.9	34248.9	34248.9	34248.9	34248.9			893.98	145663	898.817	241531	154277	154277	154277	154277	154277	222444	172105	154952	154860	154280	154277				537	32706.8		32706.8
	894.08	149771	898.938	256501	161083	161083	161083	161083	161083	243041	173359	161390	161959	161084	161083					537.05	34273	34273	34273	34273	34273			894.08	145706	898.938	234998	154541	154541	154541	154541	154541	212642	174942	155741	155292	154544	154541				537.05	32729.4		32729.4
	894.18	149425	899.058	248684	161367	161367	161367	161367	161367	232702	175639	161958	162484	161368	161367					537.1	34297.1	34297.1	34297.1	34297.1	34297.1			894.18	145789	899.058	229056	154804	154804	154804	154804	154804	203200	177639	156861	155764	154808	154804				537.1	32752		32752
	894.28	149667	899.178	241117	161650	161650	161650	161650	161650	222387	177871	162744	163064	161652	161650					537.15	34321.1	34321.1	34321.1	34321.1	34321.1			894.28	145561	899.178	224079	155067	155067	155067	155067	155067	194461	180065	158463	156286	155073	155067				537.15	32774.6		32774.6
	894.38	150665	899.298	234259	161934	161934	161934	161934	161934	212521	179956	163873	163708	161937	161934					537.2	34345.2	34345.2	34345.2	34345.2	34345.2			894.38	145868	899.298	220373	155331	155331	155331	155331	155331	186668	182095	160729	156865	155338	155331				537.2	32797.2		32797.2
	894.48	149075	899.419	228517	162217	162217	162217	162217	162217	203433	181793	165513	164426	162221	162217					537.25	34369.2	34369.2	34369.2	34369.2	34369.2			894.48	146228	899.419	218176	155594	155594	155594	155594	155594	179955	183622	163858	157512	155604	155594				537.25	32819.9		32819.9
	894.58	150031	899.539	224239	162501	162501	162501	162501	162501	195350	183287	167870	165230	162506	162501					537.299	34393.3	34393.3	34393.3	34393.3	34393.3			894.58	146772	899.539	217648	155857	155857	155857	155857	155857	174364	184564	168041	158237	155870	155857				537.299	32842.5		32842.5
	894.68	151838	899.659	221709	162785	162785	162785	162785	162785	188395	184361	171170	166130	162791	162785					537.349	34417.4	34417.4	34417.4	34417.4	34417.4			894.68	147901	899.659	218862	156120	156120	156120	156120	156120	169860	184878	173418	159049	156137	156120				537.349	32865.1		32865.1
	894.78	152516	899.779	221127	163068	163068	163068	163068	163068	182600	184963	175623	167136	163077	163068					537.399	34441.4	34441.4	34441.4	34441.4	34441.4			894.78	147854	899.779	221779	156384	156384	156384	156384	156384	166352	184560	180034	159962	156405	156384				537.399	32887.7		32887.7
	894.88	152029	899.9	222585	163352	163352	163352	163352	163352	177924	185071	181374	168259	163363	163352					537.449	34465.5	34465.5	34465.5	34465.5	34465.5			894.88	147577	899.9	226222	156647	156647	156647	156647	156647	163715	183648	187788	160985	156675	156647				537.449	32910.3		32910.3
	894.98	153280	900.02	226021	163635	163635	163635	163635	163635	174270	184698	188435	169509	163651	163635					537.499	34489.6	34489.6	34489.6	34489.6	34489.6			894.98	149156	900.02	231855	156910	156910	156910	156910	156910	161808	182217	196396	162129	156946	156910				537.499	32932.9		32932.9
	895.08	151790	900.14	231189	163919	163919	163919	163919	163919	171511	183887	196634	170893	163939	163919					537.549	34513.6	34513.6	34513.6	34513.6	34513.6			895.08	149691	900.14	238181	157174	157174	157174	157174	157174	160490	180372	205390	163404	157218	157174				537.549	32955.5		32955.5
	895.18	153342	900.26	237626	164202	164202	164202	164202	164202	169505	182709	205575	172418	164228	164202					537.599	34537.7	34537.7	34537.7	34537.7	34537.7			895.18	149847	900.26	244570	157437	157437	157437	157437	157437	159631	178237	214137	164820	157494	157437				537.599	32978.2		32978.2
	895.28	154433	900.381	244671	164486	164486	164486	164486	164486	168108	181253	214646	174089	164519	164486					537.649	34561.7	34561.7	34561.7	34561.7	34561.7			895.28	151118	900.381	250322	157700	157700	157700	157700	157700	159119	175940	221910	166382	157772	157700				537.649	33000.8		33000.8
	895.38	155594	900.501	251516	164770	164770	164770	164770	164770	167190	179620	223069	175904	164812	164770					537.698	34585.8	34585.8	34585.8	34585.8	34585.8			895.38	152317	900.501	254750	157963	157963	157963	157963	157963	158860	173607	227989	168095	158053	157963				537.698	33023.4		33023.4
	895.48	156889	900.621	257314	165053	165053	165053	165053	165053	166636	177911	230011	177862	165107	165053					537.748	34609.9	34609.9	34609.9	34609.9	34609.9			895.48	153413	900.621	257292	158227	158227	158227	158227	158227	158780	171349	231770	169960	158339	158227				537.748	33046		33046
	895.58	158716	900.741	261305	165337	165337	165337	165337	165337	166349	176220	234723	179955	165405	165337					537.798	34633.9	34633.9	34633.9	34633.9	34633.9			895.58	154716	900.741	257598	158490	158490	158490	158490	158490	158824	169257	232872	171975	158630	158490				537.798	33068.6		33068.6
	895.68	160495	900.862	262950	165620	165620	165620	165620	165620	166253	174626	236672	182172	165707	165620					537.848	34658	34658	34658	34658	34658			895.68	155458	900.862	255592	158753	158753	158753	158753	158753	158950	167393	231201	174134	158927	158753				537.848	33091.2		33091.2
	895.78	160767	900.982	262029	165904	165904	165904	165904	165904	166291	173188	235654	184498	166013	165904					537.898	34682.1	34682.1	34682.1	34682.1	34682.1			895.78	156872	900.982	251489	159017	159017	159017	159017	159017	159130	165797	226971	176427	159230	159017				537.898	33113.9		33113.9
	895.88	162753	901.102	258681	166187	166187	166187	166187	166187	166419	171948	231830	186910	166324	166187					537.948	34706.1	34706.1	34706.1	34706.1	34706.1			895.88	158668	901.102	245751	159280	159280	159280	159280	159280	159344	164485	220662	178837	159543	159280				537.948	33136.5		33136.5
	895.98	163525	901.222	253365	166471	166471	166471	166471	166471	166607	170924	225694	189383	166641	166471					537.998	34730.2	34730.2	34730.2	34730.2	34730.2			895.98	160566	901.222	239005	159543	159543	159543	159543	159543	159578	163451	212938	181346	159865	159543				537.998	33159.1		33159.1
	896.08	165404	901.343	246764	166755	166755	166755	166755	166755	166832	170120	217977	191887	166965	166755					538.048	34754.2	34754.2	34754.2	34754.2	34754.2			896.08	163206	901.343	231937	159806	159806	159806	159806	159806	159825	162676	204536	183927	160198	159806				538.048	33181.7		33181.7
	896.18	166823	901.463	239652	167038	167038	167038	167038	167038	167082	169524	209510	194390	167299	167038					538.097	34778.3	34778.3	34778.3	34778.3	34778.3			896.18	165578	901.463	225184	160070	160070	160070	160070	160070	160080	162131	196154	186553	160545	160070				538.097	33204.3		33204.3
	896.28	169830	901.583	232753	167322	167322	167322	167322	167322	167346	169117	201082	196853	167642	167322					538.147	34802.4	34802.4	34802.4	34802.4	34802.4			896.28	167673	901.583	219250	160333	160333	160333	160333	160333	160338	161781	188367	189189	160907	160333				538.147	33226.9		33226.9
	896.38	172850	901.703	226636	167605	167605	167605	167605	167605	167618	168873	193331	199238	167997	167605					538.197	34826.4	34826.4	34826.4	34826.4	34826.4			896.38	170175	901.703	214461	160596	160596	160596	160596	160596	160599	161591	181570	191799	161287	160596				538.197	33249.5		33249.5
	896.48	176269	901.823	221658	167889	167889	167889	167889	167889	167896	168764	186682	201505	168367	167889					538.247	34850.5	34850.5	34850.5	34850.5	34850.5			896.48	173759	901.823	210952	160860	160860	160860	160860	160860	160861	161528	175971	194343	161688	160860				538.247	33272.2		33272.2
	896.58	178627	901.944	217950	168172	168172	168172	168172	168172	168176	168763	181334	203614	168752	168172					538.297	34874.6	34874.6	34874.6	34874.6	34874.6			896.58	178515	901.944	208694	161123	161123	161123	161123	161123	161123	161562	171608	196781	162111	161123				538.297	33294.8		33294.8
	896.68	183239	902.064	215456	168456	168456	168456	168456	168456	168458	168845	177293	205527	169156	168456					538.347	34898.6	34898.6	34898.6	34898.6	34898.6			896.68	182763	902.064	207535	161386	161386	161386	161386	161386	161386	161668	168392	199072	162560	161386				538.347	33317.4		33317.4
	896.78	186680	902.184	213992	168740	168740	168740	168740	168740	168740	168991	174427	207210	169582	168740					538.397	34922.7	34922.7	34922.7	34922.7	34922.7			896.78	186096	902.184	207251	161649	161649	161649	161649	161649	161649	161827	166158	201177	163038	161649				538.397	33340		33340
	896.88	192708	902.304	213306	169023	169023	169023	169023	169023	169024	169181	172532	208630	170032	169023					538.447	34946.7	34946.7	34946.7	34946.7	34946.7			896.88	191614	902.304	207594	161913	161913	161913	161913	161913	161913	162022	164706	203056	163548	161913				538.447	33362.6		33362.6
	896.98	199203	902.425	213136	169307	169307	169307	169307	169307	169307	169404	171383	209761	170509	169307					538.496	34970.8	34970.8	34970.8	34970.8	34970.8			896.98	198393	902.425	208327	162176	162176	162176	162176	162176	162176	162242	163843	204676	164095	162176				538.496	33385.2		33385.2
	897.08	205220	902.545	213246	169590	169590	169590	169590	169590	169590	169649	170767	210584	171016	169590					538.546	34994.9	34994.9	34994.9	34994.9	34994.9			897.08	204271	902.545	209245	162439	162439	162439	162439	162439	162439	162478	163397	206007	164681	162439				538.546	33407.8		33407.8
	897.18	211799	902.665	213446	169874	169874	169874	169874	169874	169874	169908	170514	211087	171558	169874					538.596	35018.9	35018.9	35018.9	35018.9	35018.9			897.18	211655	902.665	210186	162702	162702	162702	162702	162702	162702	162725	163233	207026	165310	162702				538.596	33430.5		33430.5
	897.28	219632	902.785	213598	170157	170157	170157	170157	170157	170157	170177	170491	211263	172139	170157					538.646	35043	35043	35043	35043	35043			897.28	219686	902.785	211031	162966	162966	162966	162966	162966	162966	162978	163248	207715	165986	162966				538.646	33453.1		33453.1
	897.38	228308	902.906	213614	170441	170441	170441	170441	170441	170441	170452	170608	211117	172761	170441					538.696	35067.1	35067.1	35067.1	35067.1	35067.1			897.38	227885	902.906	211702	163229	163229	163229	163229	163229	163229	163236	163374	208066	166713	163229				538.696	33475.7		33475.7
	897.48	236070	903.026	213446	170725	170725	170725	170725	170725	170725	170731	170804	210656	173428	170725					538.746	35091.1	35091.1	35091.1	35091.1	35091.1			897.48	235475	903.026	212152	163492	163492	163492	163492	163492	163492	163496	163564	208076	167494	163492				538.746	33498.3		33498.3
	897.58	246422	903.146	213077	171008	171008	171008	171008	171008	171008	171011	171045	209900	174145	171008					538.796	35115.2	35115.2	35115.2	35115.2	35115.2			897.58	243041	903.146	212363	163756	163756	163756	163756	163756	163756	163758	163790	207750	168333	163756				538.796	33520.9		33520.9
	897.68	254542	903.266	212514	171292	171292	171292	171292	171292	171292	171293	171308	208872	174916	171292					538.846	35139.2	35139.2	35139.2	35139.2	35139.2			897.68	251013	903.266	212332	164019	164019	164019	164019	164019	164019	164020	164035	207102	169232	164019				538.846	33543.5		33543.5
	897.78	262627	903.387	211777	171575	171575	171575	171575	171575	171575	171576	171582	207602	175743	171575					538.895	35163.3	35163.3	35163.3	35163.3	35163.3			897.78	258312	903.387	212073	164282	164282	164282	164282	164282	164282	164283	164289	206153	170195	164282				538.895	33566.2		33566.2
	897.88	268836	903.507	210898	171859	171859	171859	171859	171859	171859	171859	171862	206123	176631	171859					538.945	35187.4	35187.4	35187.4	35187.4	35187.4			897.88	262622	903.507	211610	164545	164545	164545	164545	164545	164545	164546	164548	204929	171223	164545				538.945	33588.8		33588.8
	897.98	273446	903.627	209914	172142	172142	172142	172142	172142	172142	172143	172144	204473	177582	172142					538.995	35211.4	35211.4	35211.4	35211.4	35211.4			897.98	266736	903.627	210974	164809	164809	164809	164809	164809	164809	164809	164810	203462	172319	164809				538.995	33611.4		33611.4
	898.08	277093	903.747	208865	172426	172426	172426	172426	172426	172426	172426	172426	202691	178599	172426					539.045	35235.5	35235.5	35235.5	35235.5	35235.5			898.08	269288	903.747	210200	165072	165072	165072	165072	165072	165072	165072	165073	201788	173483	165072				539.045	33634		33634
	898.18	280314	903.868	207792	172710	172710	172710	172710	172710	172710	172710	172710	200817	179684	172710					539.095	35259.6	35259.6	35259.6	35259.6	35259.6			898.18	268005	903.868	209327	165335	165335	165335	165335	165335	165335	165335	165336	199947	174716	165335				539.095	33656.6		33656.6
	898.28	280919	903.988	206736	172993	172993	172993	172993	172993	172993	172993	172993	198891	180837	172993					539.145	35283.6	35283.6	35283.6	35283.6	35283.6			898.28	264683	903.988	208395	165599	165599	165599	165599	165599	165599	165599	165599	197978	176016	165599				539.145	33679.2		33679.2
	898.38	278841	904.108	205734	173277	173277	173277	173277	173277	173277	173277	173277	196951	182060	173277					539.195	35307.7	35307.7	35307.7	35307.7	35307.7			898.38	262846	904.108	207443	165862	165862	165862	165862	165862	165862	165862	165862	195923	177382	165862				539.195	33701.8		33701.8
	898.48	275155	904.228	204822	173560	173560	173560	173560	173560	173560	173560	173560	195030	183352	173560					539.245	35331.7	35331.7	35331.7	35331.7	35331.7			898.48	260270	904.228	206509	166125	166125	166125	166125	166125	166125	166125	166125	193822	178811	166125				539.245	33724.5		33724.5
	898.58	270692	904.349	204028	173844	173844	173844	173844	173844	173844	173844	173844	193161	184710	173844					539.294	35355.8	35355.8	35355.8	35355.8	35355.8			898.58	254099	904.349	205625	166388	166388	166388	166388	166388	166388	166388	166388	191714	180300	166388				539.294	33747.1		33747.1
	898.68	264797	904.469	203376	174127	174127	174127	174127	174127	174127	174127	174127	191371	186133	174127					539.344	35379.9	35379.9	35379.9	35379.9	35379.9			898.68	248888	904.469	204823	166652	166652	166652	166652	166652	166652	166652	166652	189632	181843	166652				539.344	33769.7		33769.7
	898.78	258044	904.589	202887	174411	174411	174411	174411	174411	174411	174411	174411	189682	187616	174411					539.394	35403.9	35403.9	35403.9	35403.9	35403.9			898.78	242789	904.589	204128	166915	166915	166915	166915	166915	166915	166915	166915	187610	183433	166915				539.394	33792.3		33792.3
	898.88	253750	904.709	202572	174695	174695	174695	174695	174695	174695	174695	174695	188111	189155	174695					539.444	35428	35428	35428	35428	35428			898.88	237124	904.709	203559	167178	167178	167178	167178	167178	167178	167178	167178	185673	185065	167178				539.444	33814.9		33814.9
	898.98	246734	904.83	202437	174978	174978	174978	174978	174978	174978	174978	174978	186673	190742	174978					539.494	35452.1	35452.1	35452.1	35452.1	35452.1			898.98	232338	904.83	203130	167442	167442	167442	167442	167442	167442	167442	167442	183844	186727	167442				539.494	33837.5		33837.5
	899.08	239646	904.95	202484	175262	175262	175262	175262	175262	175262	175262	175262	185375	192371	175262					539.544	35476.1	35476.1	35476.1	35476.1	35476.1			899.08	228088	904.95	202849	167705	167705	167705	167705	167705	167705	167705	167705	182142	188412	167705				539.544	33860.2		33860.2
	899.18	235179	905.07	202708	175545	175545	175545	175545	175545	175545	175545	175545	184222	194032	175545					539.594	35500.2	35500.2	35500.2	35500.2	35500.2			899.18	224581	905.07	202719	167968	167968	167968	167968	167968	167968	167968	167968	180579	190109	167968				539.594	33882.8		33882.8
	899.28	231677	905.19	203100	175829	175829	175829	175829	175829	175829	175829	175829	183214	195714	175829					539.644	35524.2	35524.2	35524.2	35524.2	35524.2			899.28	221892	905.19	202736	168231	168231	168231	168231	168231	168231	168231	168231	179163	191805	168231				539.644	33905.4		33905.4
	899.38	226796	905.31	203644	176113	176113	176113	176113	176113	176113	176113	176113	182349	197408	176113					539.693	35548.3	35548.3	35548.3	35548.3	35548.3			899.38	219333	905.31	202891	168495	168495	168495	168495	168495	168495	168495	168495	177899	193488	168495				539.693	33928		33928
	899.48	224070	905.431	204325	176396	176396	176396	176396	176396	176396	176396	176396	181621	199100	176396					539.743	35572.4	35572.4	35572.4	35572.4	35572.4			899.48	218000	905.431	203173	168758	168758	168758	168758	168758	168758	168758	168758	176786	195145	168758				539.743	33950.6		33950.6
	899.58	222442	905.551	205120	176680	176680	176680	176680	176680	176680	176680	176680	181023	200777	176680					539.793	35596.4	35596.4	35596.4	35596.4	35596.4			899.58	217982	905.551	203564	169021	169021	169021	169021	169021	169021	169021	169021	175823	196762	169021				539.793	33973.2		33973.2
	899.68	220385	905.671	206007	176963	176963	176963	176963	176963	176963	176963	176963	180544	202426	176963					539.843	35620.5	35620.5	35620.5	35620.5	35620.5			899.68	217973	905.671	204046	169285	169285	169285	169285	169285	169285	169285	169285	175004	198326	169285				539.843	33995.8		33995.8
	899.78	221247	905.791	206963	177247	177247	177247	177247	177247	177247	177247	177247	180177	204033	177247					539.893	35644.6	35644.6	35644.6	35644.6	35644.6			899.78	219597	905.791	204596	169548	169548	169548	169548	169548	169548	169548	169548	174320	199824	169548				539.893	34018.5		34018.5
	899.88	222085	905.912	207961	177530	177530	177530	177530	177530	177530	177530	177530	179908	205583	177530					539.943	35668.6	35668.6	35668.6	35668.6	35668.6			899.88	222602	905.912	205193	169811	169811	169811	169811	169811	169811	169811	169811	173763	201241	169811				539.943	34041.1		34041.1
	899.98	224177	906.032	208977	177814	177814	177814	177814	177814	177814	177814	177814	179729	207062	177814					539.993	35692.7	35692.7	35692.7	35692.7	35692.7			899.98	227543	906.032	205813	170074	170074	170074	170074	170074	170074	170074	170074	173322	202565	170074				539.993	34063.7		34063.7
	900.08	226724	906.152	209987	178098	178098	178098	178098	178098	178098	178098	178098	179627	208457	178098					540.043	35716.7	35716.7	35716.7	35716.7	35716.7			900.08	233102	906.152	206432	170338	170338	170338	170338	170338	170338	170338	170338	172986	203784	170338				540.043	34086.3		34086.3
	900.18	232727	906.272	210966	178381	178381	178381	178381	178381	178381	178381	178381	179593	209754	178381					540.092	35740.8	35740.8	35740.8	35740.8	35740.8			900.18	239139	906.272	207029	170601	170601	170601	170601	170601	170601	170601	170601	172745	204885	170601				540.092	34108.9		34108.9
	900.28	238433	906.393	211893	178665	178665	178665	178665	178665	178665	178665	178665	179618	210940	178665					540.142	35764.9	35764.9	35764.9	35764.9	35764.9			900.28	245211	906.393	207582	170864	170864	170864	170864	170864	170864	170864	170864	172586	205860	170864				540.142	34131.5		34131.5
	900.38	245231	906.513	212748	178948	178948	178948	178948	178948	178948	178948	178948	179692	212005	178948					540.192	35788.9	35788.9	35788.9	35788.9	35788.9			900.38	250248	906.513	208072	171128	171128	171128	171128	171128	171128	171128	171128	172500	206700	171128				540.192	34154.1		34154.1
	900.48	252040	906.633	213513	179232	179232	179232	179232	179232	179232	179232	179232	179807	212937	179232					540.242	35813	35813	35813	35813	35813			900.48	254452	906.633	208482	171391	171391	171391	171391	171391	171391	171391	171391	172477	207397	171391				540.242	34176.8		34176.8
	900.58	256198	906.753	214172	179515	179515	179515	179515	179515	179515	179515	179515	179957	213730	179515					540.292	35837.1	35837.1	35837.1	35837.1	35837.1			900.58	256453	906.753	208798	171654	171654	171654	171654	171654	171654	171654	171654	172507	207945	171654				540.292	34199.4		34199.4
	900.68	259776	906.874	214712	179799	179799	179799	179799	179799	179799	179799	179799	180136	214376	179799					540.342	35861.1	35861.1	35861.1	35861.1	35861.1			900.68	256849	906.874	209007	171917	171917	171917	171917	171917	171917	171917	171917	172582	208343	171917				540.342	34222		34222
	900.78	260670	906.994	215124	180083	180083	180083	180083	180083	180083	180083	180083	180337	214870	180083					540.392	35885.2	35885.2	35885.2	35885.2	35885.2			900.78	255321	906.994	209100	172181	172181	172181	172181	172181	172181	172181	172181	172694	208587	172181				540.392	34244.6		34244.6
	900.88	262284	907.114	215401	180366	180366	180366	180366	180366	180366	180366	180366	180557	215210	180366					540.442	35909.2	35909.2	35909.2	35909.2	35909.2			900.88	252783	907.114	209071	172444	172444	172444	172444	172444	172444	172444	172444	172838	208677	172444				540.442	34267.2		34267.2
	900.98	260680	907.234	215536	180650	180650	180650	180650	180650	180650	180650	180650	180792	215394	180650					540.491	35933.3	35933.3	35933.3	35933.3	35933.3			900.98	249204	907.234	208918	172707	172707	172707	172707	172707	172707	172707	172707	173007	208618	172707				540.491	34289.8		34289.8
	901.08	257864	907.355	215530	180933	180933	180933	180933	180933	180933	180933	180933	181038	215425	180933					540.541	35957.4	35957.4	35957.4	35957.4	35957.4			901.08	243637	907.355	208637	172971	172971	172971	172971	172971	172971	172971	172971	173197	208411	172971				540.541	34312.5		34312.5
	901.18	254355	907.475	215382	181217	181217	181217	181217	181217	181217	181217	181217	181294	215305	181217					540.591	35981.4	35981.4	35981.4	35981.4	35981.4			901.18	238895	907.475	208233	173234	173234	173234	173234	173234	173234	173234	173234	173404	208063	173234				540.591	34335.1		34335.1
	901.28	249011	907.595	215096	181500	181500	181500	181500	181500	181500	181500	181500	181556	215040	181500					540.641	36005.5	36005.5	36005.5	36005.5	36005.5			901.28	235551	907.595	207708	173497	173497	173497	173497	173497	173497	173497	173497	173624	207582	173497				540.641	34357.7		34357.7
	901.38	245006	907.715	214678	181784	181784	181784	181784	181784	181784	181784	181784	181824	214637	181784					540.691	36029.6	36029.6	36029.6	36029.6	36029.6			901.38	230917	907.715	207070	173760	173760	173760	173760	173760	173760	173760	173760	173854	206976	173760				540.691	34380.3		34380.3
	901.48	239592	907.836	214134	182068	182068	182068	182068	182068	182068	182068	182068	182096	214105	182068					540.741	36053.6	36053.6	36053.6	36053.6	36053.6			901.48	227045	907.836	206325	174024	174024	174024	174024	174024	174024	174024	174024	174092	206257	174024				540.741	34402.9		34402.9
	901.58	235549	907.956	213475	182351	182351	182351	182351	182351	182351	182351	182351	182372	213455	182351					540.791	36077.7	36077.7	36077.7	36077.7	36077.7			901.58	225185	907.956	205484	174287	174287	174287	174287	174287	174287	174287	174287	174337	205435	174287				540.791	34425.5		34425.5
	901.68	231082	908.076	212711	182635	182635	182635	182635	182635	182635	182635	182635	182649	212697	182635					540.841	36101.7	36101.7	36101.7	36101.7	36101.7			901.68	222781	908.076	204558	174550	174550	174550	174550	174550	174550	174550	174550	174586	204522	174550				540.841	34448.1		34448.1
	901.78	228468	908.196	211854	182918	182918	182918	182918	182918	182918	182918	182918	182928	211844	182918					540.89	36125.8	36125.8	36125.8	36125.8	36125.8			901.78	220516	908.196	203559	174814	174814	174814	174814	174814	174814	174814	174814	174839	203533	174814				540.89	34470.8		34470.8
	901.88	226701	908.316	210918	183202	183202	183202	183202	183202	183202	183202	183202	183209	210911	183202					540.94	36149.9	36149.9	36149.9	36149.9	36149.9			901.88	218160	908.316	202499	175077	175077	175077	175077	175077	175077	175077	175077	175095	202481	175077				540.94	34493.4		34493.4
	901.98	223594	908.437	209916	183485	183485	183485	183485	183485	183485	183485	183485	183490	209911	183485					540.99	36173.9	36173.9	36173.9	36173.9	36173.9			901.98	216703	908.437	201392	175340	175340	175340	175340	175340	175340	175340	175340	175353	201379	175340				540.99	34516		34516
	902.08	222731	908.557	208862	183769	183769	183769	183769	183769	183769	183769	183769	183772	208858	183769					541.04	36198	36198	36198	36198	36198			902.08	215776	908.557	200249	175603	175603	175603	175603	175603	175603	175603	175603	175612	200240	175603				541.04	34538.6		34538.6
	902.18	222751	908.677	207769	184053	184053	184053	184053	184053	184053	184053	184053	184055	207767	184053					541.09	36222.1	36222.1	36222.1	36222.1	36222.1			902.18	214966	908.677	199086	175867	175867	175867	175867	175867	175867	175867	175867	175873	199080	175867				541.09	34561.2		34561.2
	902.28	218863	908.797	206653	184336	184336	184336	184336	184336	184336	184336	184336	184338	206652	184336					541.14	36246.1	36246.1	36246.1	36246.1	36246.1			902.28	213480	908.797	197913	176130	176130	176130	176130	176130	176130	176130	176130	176134	197909	176130				541.14	34583.8		34583.8
	902.38	217303	908.918	205526	184620	184620	184620	184620	184620	184620	184620	184620	184621	205525	184620					541.19	36270.2	36270.2	36270.2	36270.2	36270.2			902.38	213270	908.918	196744	176393	176393	176393	176393	176393	176393	176393	176393	176396	196741	176393				541.19	34606.5		34606.5
	902.48	216358	909.038	204401	184903	184903	184903	184903	184903	184903	184903	184903	184904	204401	184903					541.24	36294.2	36294.2	36294.2	36294.2	36294.2			902.48	212195	909.038	195589	176657	176657	176657	176657	176657	176657	176657	176657	176659	195587	176657				541.24	34629.1		34629.1
	902.58	213874	909.158	203291	185187	185187	185187	185187	185187	185187	185187	185187	185187	203290	185187					541.289	36318.3	36318.3	36318.3	36318.3	36318.3			902.58	211484	909.158	194459	176920	176920	176920	176920	176920	176920	176920	176920	176921	194458	176920				541.289	34651.7		34651.7
	902.68	215708	909.278	202205	185470	185470	185470	185470	185470	185470	185470	185470	185471	202205	185470					541.339	36342.4	36342.4	36342.4	36342.4	36342.4			902.68	211539	909.278	193364	177183	177183	177183	177183	177183	177183	177183	177183	177184	193363	177183				541.339	34674.3		34674.3
	902.78	214419	909.399	201154	185754	185754	185754	185754	185754	185754	185754	185754	185754	201154	185754					541.389	36366.4	36366.4	36366.4	36366.4	36366.4			902.78	211712	909.399	192311	177446	177446	177446	177446	177446	177446	177446	177446	177447	192310	177446				541.389	34696.9		34696.9
	902.88	213970	909.519	200146	186038	186038	186038	186038	186038	186038	186038	186038	186038	200146	186038					541.439	36390.5	36390.5	36390.5	36390.5	36390.5			902.88	212013	909.519	191308	177710	177710	177710	177710	177710	177710	177710	177710	177710	191307	177710				541.439	34719.5		34719.5
	902.98	213058	909.639	199189	186321	186321	186321	186321	186321	186321	186321	186321	186321	199189	186321					541.489	36414.6	36414.6	36414.6	36414.6	36414.6			902.98	211559	909.639	190360	177973	177973	177973	177973	177973	177973	177973	177973	177973	190360	177973				541.489	34742.1		34742.1
	903.08	213158	909.759	198289	186605	186605	186605	186605	186605	186605	186605	186605	186605	198289	186605					541.539	36438.6	36438.6	36438.6	36438.6	36438.6			903.08	211344	909.759	189473	178236	178236	178236	178236	178236	178236	178236	178236	178236	189472	178236				541.539	34764.8		34764.8
	903.18	212061	909.88	197451	186888	186888	186888	186888	186888	186888	186888	186888	186888	197451	186888					541.589	36462.7	36462.7	36462.7	36462.7	36462.7			903.18	211066	909.88	188649	178500	178500	178500	178500	178500	178500	178500	178500	178500	188649	178500				541.589	34787.4		34787.4
	903.28	211228	910	196678	187172	187172	187172	187172	187172	187172	187172	187172	187172	196678	187172					541.639	36486.7	36486.7	36486.7	36486.7	36486.7			903.28	211459	910	187893	178763	178763	178763	178763	178763	178763	178763	178763	178763	187893	178763				541.639	34810		34810
	903.38	211027	910.12	195973	187455	187455	187455	187455	187455	187455	187455	187455	187456	195973	187455					541.688	36510.8	36510.8	36510.8	36510.8	36510.8			903.38	211441	910.12	187204	179026	179026	179026	179026	179026	179026	179026	179026	179026	187204	179026				541.688	34832.6		34832.6
	903.48	211785	910.24	195336	187739	187739	187739	187739	187739	187739	187739	187739	187739	195336	187739					541.738	36534.9	36534.9	36534.9	36534.9	36534.9			903.48	210809	910.24	186584	179289	179289	179289	179289	179289	179289	179289	179289	179289	186584	179289				541.738	34855.2		34855.2
	903.58	209088	910.361	194769	188023	188023	188023	188023	188023	188023	188023	188023	188023	194769	188023					541.788	36558.9	36558.9	36558.9	36558.9	36558.9			903.58	210006	910.361	186031	179553	179553	179553	179553	179553	179553	179553	179553	179553	186031	179553				541.788	34877.8		34877.8
	903.68	208087	910.481	194270	188306	188306	188306	188306	188306	188306	188306	188306	188306	194270	188306					541.838	36583	36583	36583	36583	36583			903.68	209890	910.481	185546	179816	179816	179816	179816	179816	179816	179816	179816	179816	185546	179816				541.838	34900.5		34900.5
	903.78	208890	910.601	193839	188590	188590	188590	188590	188590	188590	188590	188590	188590	193839	188590					541.888	36607.1	36607.1	36607.1	36607.1	36607.1			903.78	209286	910.601	185126	180079	180079	180079	180079	180079	180079	180079	180079	180079	185126	180079				541.888	34923.1		34923.1
	903.88	208044	910.721	193473	188873	188873	188873	188873	188873	188873	188873	188873	188873	193473	188873					541.938	36631.1	36631.1	36631.1	36631.1	36631.1			903.88	208844	910.721	184769	180343	180343	180343	180343	180343	180343	180343	180343	180343	184769	180343				541.938	34945.7		34945.7
	903.98	207542	910.842	193169	189157	189157	189157	189157	189157	189157	189157	189157	189157	193169	189157					541.988	36655.2	36655.2	36655.2	36655.2	36655.2			903.98	208573	910.842	184472	180606	180606	180606	180606	180606	180606	180606	180606	180606	184472	180606				541.988	34968.3		34968.3
	904.08	207481	910.962	192925	189441	189441	189441	189441	189441	189441	189441	189441	189441	192925	189441					542.038	36679.2	36679.2	36679.2	36679.2	36679.2			904.08	207610	910.962	184231	180869	180869	180869	180869	180869	180869	180869	180869	180869	184231	180869				542.038	34990.9		34990.9
	904.18	205941	911.082	192736	189724	189724	189724	189724	189724	189724	189724	189724	189724	192736	189724					542.087	36703.3	36703.3	36703.3	36703.3	36703.3			904.18	207231	911.082	184044	181132	181132	181132	181132	181132	181132	181132	181132	181132	184044	181132				542.087	35013.5		35013.5
	904.28	207435	911.202	192600	190008	190008	190008	190008	190008	190008	190008	190008	190008	192600	190008					542.137	36727.4	36727.4	36727.4	36727.4	36727.4			904.28	206381	911.202	183907	181396	181396	181396	181396	181396	181396	181396	181396	181396	183907	181396				542.137	35036.1		35036.1
	904.38	206377	911.322	192513	190291	190291	190291	190291	190291	190291	190291	190291	190291	192513	190291					542.187	36751.4	36751.4	36751.4	36751.4	36751.4			904.38	205621	911.322	183815	181659	181659	181659	181659	181659	181659	181659	181659	181659	183815	181659				542.187	35058.8		35058.8
	904.48	205645	911.443	192470	190575	190575	190575	190575	190575	190575	190575	190575	190575	192470	190575					542.237	36775.5	36775.5	36775.5	36775.5	36775.5			904.48	204677	911.443	183766	181922	181922	181922	181922	181922	181922	181922	181922	181922	183766	181922				542.237	35081.4		35081.4
	904.58	203957	911.563	192468	190858	190858	190858	190858	190858	190858	190858	190858	190858	192468	190858					542.287	36799.6	36799.6	36799.6	36799.6	36799.6			904.58	204611	911.563	183756	182186	182186	182186	182186	182186	182186	182186	182186	182186	183756	182186				542.287	35104		35104
	904.68	205076	911.683	192503	191142	191142	191142	191142	191142	191142	191142	191142	191142	192503	191142					542.337	36823.6	36823.6	36823.6	36823.6	36823.6			904.68	205119	911.683	183780	182449	182449	182449	182449	182449	182449	182449	182449	182449	183780	182449				542.337	35126.6		35126.6
	904.78	203614	911.803	192571	191426	191426	191426	191426	191426	191426	191426	191426	191426	192571	191426					542.387	36847.7	36847.7	36847.7	36847.7	36847.7			904.78	204719	911.803	183836	182712	182712	182712	182712	182712	182712	182712	182712	182712	183836	182712				542.387	35149.2		35149.2
	904.88	204315	911.924	192669	191709	191709	191709	191709	191709	191709	191709	191709	191709	192669	191709					542.437	36871.7	36871.7	36871.7	36871.7	36871.7			904.88	204233	911.924	183921	182975	182975	182975	182975	182975	182975	182975	182975	182975	183921	182975				542.437	35171.8		35171.8
	904.98	205032	912.044	192794	191993	191993	191993	191993	191993	191993	191993	191993	191993	192794	191993					542.486	36895.8	36895.8	36895.8	36895.8	36895.8			904.98	204038	912.044	184030	183239	183239	183239	183239	183239	183239	183239	183239	183239	184030	183239				542.486	35194.4		35194.4
	905.08	204902	912.164	192941	192276	192276	192276	192276	192276	192276	192276	192276	192276	192941	192276					542.536	36919.9	36919.9	36919.9	36919.9	36919.9			905.08	203990	912.164	184162	183502	183502	183502	183502	183502	183502	183502	183502	183502	184162	183502				542.536	35217.1		35217.1
	905.18	203630	912.284	193110	192560	192560	192560	192560	192560	192560	192560	192560	192560	193110	192560					542.586	36943.9	36943.9	36943.9	36943.9	36943.9			905.18	204176	912.284	184314	183765	183765	183765	183765	183765	183765	183765	183765	183765	184313	183766				542.586	35239.7		35239.7
	905.28	204238	912.405	193296	192843	192843	192843	192843	192843	192843	192843	192843	192843	193296	192844					542.636	36968	36968	36968	36968	36968			905.28	203780	912.405	184483	184029	184029	184029	184029	184029	184029	184029	184029	184029	184482	184030				542.636	35262.3		35262.3
	905.38	204470	912.525	193498	193127	193127	193127	193127	193127	193127	193127	193127	193127	193498	193127					542.686	36992.1	36992.1	36992.1	36992.1	36992.1			905.38	203287	912.525	184667	184292	184292	184292	184292	184292	184292	184292	184292	184292	184665	184294				542.686	35284.9		35284.9
	905.48	204660	912.645	193714	193411	193411	193411	193411	193411	193411	193411	193411	193411	193713	193411					542.736	37016.1	37016.1	37016.1	37016.1	37016.1			905.48	203953	912.645	184865	184555	184555	184555	184555	184555	184555	184555	184555	184555	184861	184559				542.736	35307.5		35307.5
	905.58	206046	912.765	193941	193694	193694	193694	193694	193694	193694	193694	193694	193694	193940	193695					542.786	37040.2	37040.2	37040.2	37040.2	37040.2			905.58	204282	912.765	185075	184818	184818	184818	184818	184818	184818	184818	184818	184818	185068	184825				542.786	35330.1		35330.1
	905.68	204546	912.886	194179	193978	193978	193978	193978	193978	193978	193978	193978	193978	194177	193980					542.836	37064.2	37064.2	37064.2	37064.2	37064.2			905.68	203481	912.886	185297	185082	185082	185082	185082	185082	185082	185082	185082	185082	185285	185094				542.836	35352.8		35352.8
	905.78	204600	913.006	194426	194261	194261	194261	194261	194261	194261	194261	194261	194261	194421	194266					542.885	37088.3	37088.3	37088.3	37088.3	37088.3			905.78	203861	913.006	185532	185345	185345	185345	185345	185345	185345	185345	185345	185345	185509	185367				542.885	35375.4		35375.4
	905.88	205920	913.126	194683	194545	194545	194545	194545	194545	194545	194545	194545	194545	194673	194554					542.935	37112.4	37112.4	37112.4	37112.4	37112.4			905.88	203752	913.126	185780	185608	185608	185608	185608	185608	185608	185608	185608	185608	185741	185647				542.935	35398		35398
	905.98	208030	913.246	194948	194828	194828	194828	194828	194828	194828	194828	194828	194828	194931	194846					542.985	37136.4	37136.4	37136.4	37136.4	37136.4			905.98	203885	913.246	186044	185872	185872	185872	185872	185872	185872	185872	185872	185872	185978	185938				542.985	35420.6		35420.6
	906.08	208030	913.367	195225	195112	195112	195112	195112	195112	195112	195112	195112	195112	195193	195144					543.035	37160.5	37160.5	37160.5	37160.5	37160.5			906.08	204261	913.367	186331	186135	186135	186135	186135	186135	186135	186135	186135	186135	186220	186246				543.035	35443.2		35443.2
	906.18	208262	913.487	195516	195396	195396	195396	195396	195396	195396	195396	195396	195396	195460	195452					543.085	37184.5	37184.5	37184.5	37184.5	37184.5			906.18	205673	913.487	186649	186398	186398	186398	186398	186398	186398	186398	186398	186398	186466	186581				543.085	35465.8		35465.8
	906.28	210808	913.607	195828	195679	195679	195679	195679	195679	195679	195679	195679	195679	195730	195777					543.135	37208.6	37208.6	37208.6	37208.6	37208.6			906.28	206812	913.607	187011	186661	186661	186661	186661	186661	186661	186661	186661	186661	186715	186957				543.135	35488.4		35488.4
	906.38	209955	913.727	196169	195963	195963	195963	195963	195963	195963	195963	195963	195963	196002	196129					543.185	37232.7	37232.7	37232.7	37232.7	37232.7			906.38	206875	913.727	187434	186925	186925	186925	186925	186925	186925	186925	186925	186925	186967	187392				543.185	35511.1		35511.1
	906.48	210712	913.848	196554	196246	196246	196246	196246	196246	196246	196246	196246	196246	196277	196523					543.235	37256.7	37256.7	37256.7	37256.7	37256.7			906.48	207478	913.848	187945	187188	187188	187188	187188	187188	187188	187188	187188	187188	187221	187911				543.235	35533.7		35533.7
	906.58	211825	913.968	197004	196530	196530	196530	196530	196530	196530	196530	196530	196530	196554	196980					543.284	37280.8	37280.8	37280.8	37280.8	37280.8			906.58	207700	913.968	188576	187451	187451	187451	187451	187451	187451	187451	187451	187451	187477	188550				543.284	35556.3		35556.3
	906.68	213173	914.088	197548	196813	196813	196813	196813	196813	196813	196813	196813	196813	196832	197529					543.334	37304.9	37304.9	37304.9	37304.9	37304.9			906.68	208248	914.088	189371	187714	187714	187714	187714	187714	187714	187714	187714	187714	187735	189351				543.334	35578.9		35578.9
	906.78	212563	914.208	198226	197097	197097	197097	197097	197097	197097	197097	197097	197097	197111	198212					543.384	37328.9	37328.9	37328.9	37328.9	37328.9			906.78	208453	914.208	190383	187978	187978	187978	187978	187978	187978	187978	187978	187978	187994	190367				543.384	35601.5		35601.5
	906.88	213946	914.328	199089	197381	197381	197381	197381	197381	197381	197381	197381	197381	197392	199078					543.434	37353	37353	37353	37353	37353			906.88	209007	914.328	191673	188241	188241	188241	188241	188241	188241	188241	188241	188241	188253	191661				543.434	35624.1		35624.1
	906.98	213750	914.449	200201	197664	197664	197664	197664	197664	197664	197664	197664	197664	197673	200193					543.484	37377	37377	37377	37377	37377			906.98	208663	914.449	193313	188504	188504	188504	188504	188504	188504	188504	188504	188504	188514	193303				543.484	35646.8		35646.8
	907.08	215289	914.569	201640	197948	197948	197948	197948	197948	197948	197948	197948	197948	197954	201633					543.534	37401.1	37401.1	37401.1	37401.1	37401.1			907.08	209003	914.569	195378	188768	188768	188768	188768	188768	188768	188768	188768	188768	188775	195370				543.534	35669.4		35669.4
	907.18	215926	914.689	203491	198231	198231	198231	198231	198231	198231	198231	198231	198231	198236	203486					543.584	37425.2	37425.2	37425.2	37425.2	37425.2			907.18	209541	914.689	197943	189031	189031	189031	189031	189031	189031	189031	189031	189031	189036	197937				543.584	35692		35692
	907.28	214966	914.809	205847	198515	198515	198515	198515	198515	198515	198515	198515	198515	198519	205843					543.634	37449.2	37449.2	37449.2	37449.2	37449.2			907.28	209796	914.809	201076	189294	189294	189294	189294	189294	189294	189294	189294	189294	189298	201072				543.634	35714.6		35714.6
	907.38	215297	914.93	208799	198798	198798	198798	198798	198798	198798	198798	198798	198798	198801	208796					543.683	37473.3	37473.3	37473.3	37473.3	37473.3			907.38	210344	914.93	204831	189557	189557	189557	189557	189557	189557	189557	189557	189557	189561	204828				543.683	35737.2		35737.2
	907.48	215295	915.05	212426	199082	199082	199082	199082	199082	199082	199082	199082	199082	199084	212424					543.733	37497.4	37497.4	37497.4	37497.4	37497.4			907.48	209865	915.05	209233	189821	189821	189821	189821	189821	189821	189821	189821	189821	189823	209231				543.733	35759.8		35759.8
	907.58	213654	915.17	216785	199366	199366	199366	199366	199366	199366	199366	199366	199366	199367	216784					543.783	37521.4	37521.4	37521.4	37521.4	37521.4			907.58	209123	915.17	214275	190084	190084	190084	190084	190084	190084	190084	190084	190084	190086	214273				543.783	35782.4		35782.4
	907.68	215741	915.29	221894	199649	199649	199649	199649	199649	199649	199649	199649	199649	199650	221893					543.833	37545.5	37545.5	37545.5	37545.5	37545.5			907.68	207390	915.29	219903	190347	190347	190347	190347	190347	190347	190347	190347	190347	190349	219902				543.833	35805.1		35805.1
	907.78	214575	915.411	227721	199933	199933	199933	199933	199933	199933	199933	199933	199933	199934	227720					543.883	37569.5	37569.5	37569.5	37569.5	37569.5			907.78	206908	915.411	226013	190611	190611	190611	190611	190611	190611	190611	190611	190611	190612	226012				543.883	35827.7		35827.7
	907.88	214536	915.531	234174	200216	200216	200216	200216	200216	200216	200216	200216	200216	200217	234173					543.933	37593.6	37593.6	37593.6	37593.6	37593.6			907.88	205986	915.531	232450	190874	190874	190874	190874	190874	190874	190874	190874	190874	190875	232449				543.933	35850.3		35850.3
	907.98	214290	915.651	241093	200500	200500	200500	200500	200500	200500	200500	200500	200500	200500	241093					543.983	37617.7	37617.7	37617.7	37617.7	37617.7			907.98	204556	915.651	239007	191137	191137	191137	191137	191137	191137	191137	191137	191137	191138	239006				543.983	35872.9		35872.9
	908.08	212477	915.771	248252	200784	200784	200784	200784	200784	200784	200784	200784	200784	200784	248252					544.033	37641.7	37641.7	37641.7	37641.7	37641.7			908.08	204510	915.771	245436	191400	191400	191400	191400	191400	191400	191400	191400	191400	191401	245436				544.033	35895.5		35895.5
	908.18	211885	915.892	255367	201067	201067	201067	201067	201067	201067	201067	201067	201067	201067	255367					544.082	37665.8	37665.8	37665.8	37665.8	37665.8			908.18	203712	915.892	251465	191664	191664	191664	191664	191664	191664	191664	191664	191664	191664	251465				544.082	35918.1		35918.1
	908.28	210084	916.012	262113	201351	201351	201351	201351	201351	201351	201351	201351	201351	201351	262113					544.132	37689.9	37689.9	37689.9	37689.9	37689.9			908.28	202981	916.012	256812	191927	191927	191927	191927	191927	191927	191927	191927	191927	191927	256812				544.132	35940.7		35940.7
	908.38	210693	916.132	268146	201634	201634	201634	201634	201634	201634	201634	201634	201634	201634	268146					544.182	37713.9	37713.9	37713.9	37713.9	37713.9			908.38	201768	916.132	261212	192190	192190	192190	192190	192190	192190	192190	192190	192190	192190	261212				544.182	35963.4		35963.4
	908.48	209574	916.252	273138	201918	201918	201918	201918	201918	201918	201918	201918	201918	201918	273138					544.232	37738	37738	37738	37738	37738			908.48	201153	916.252	264438	192454	192454	192454	192454	192454	192454	192454	192454	192454	192454	264438				544.232	35986		35986
	908.58	208120	916.373	276803	202201	202201	202201	202201	202201	202201	202201	202201	202201	202201	276803					544.282	37762	37762	37762	37762	37762			908.58	200273	916.373	266319	192717	192717	192717	192717	192717	192717	192717	192717	192717	192717	266319				544.282	36008.6		36008.6
	908.68	208107	916.493	278926	202485	202485	202485	202485	202485	202485	202485	202485	202485	202485	278926					544.332	37786.1	37786.1	37786.1	37786.1	37786.1			908.68	199139	916.493	266763	192980	192980	192980	192980	192980	192980	192980	192980	192980	192980	266763				544.332	36031.2		36031.2
	908.78	206083	916.613	279389	202769	202769	202769	202769	202769	202769	202769	202769	202769	202769	279389					544.382	37810.2	37810.2	37810.2	37810.2	37810.2			908.78	198887	916.613	265757	193243	193243	193243	193243	193243	193243	193243	193243	193243	193243	265757				544.382	36053.8		36053.8
	908.88	205582	916.733	278179	203052	203052	203052	203052	203052	203052	203052	203052	203052	203052	278179					544.432	37834.2	37834.2	37834.2	37834.2	37834.2			908.88	197815	916.733	263378	193507	193507	193507	193507	193507	193507	193507	193507	193507	193507	263378				544.432	36076.4		36076.4
	908.98	205330	916.854	275395	203336	203336	203336	203336	203336	203336	203336	203336	203336	203336	275395					544.481	37858.3	37858.3	37858.3	37858.3	37858.3			908.98	197272	916.854	259775	193770	193770	193770	193770	193770	193770	193770	193770	193770	193770	259775				544.481	36099.1		36099.1
	909.08	204641	916.974	271230	203619	203619	203619	203619	203619	203619	203619	203619	203619	203619	271230					544.531	37882.4	37882.4	37882.4	37882.4	37882.4			909.08	197230	916.974	255165	194033	194033	194033	194033	194033	194033	194033	194033	194033	194033	255165				544.531	36121.7		36121.7
	909.18	203682	917.094	265959	203903	203903	203903	203903	203903	203903	203903	203903	203903	203903	265959					544.581	37906.4	37906.4	37906.4	37906.4	37906.4			909.18	197122	917.094	249805	194297	194297	194297	194297	194297	194297	194297	194297	194297	194297	249805				544.581	36144.3		36144.3
	909.28	202024	917.214	259903	204186	204186	204186	204186	204186	204186	204186	204186	204186	204186	259903					544.631	37930.5	37930.5	37930.5	37930.5	37930.5			909.28	196799	917.214	243975	194560	194560	194560	194560	194560	194560	194560	194560	194560	194560	243975				544.631	36166.9		36166.9
	909.38	201759	917.335	253406	204470	204470	204470	204470	204470	204470	204470	204470	204470	204470	253406					544.681	37954.5	37954.5	37954.5	37954.5	37954.5			909.38	195872	917.335	237952	194823	194823	194823	194823	194823	194823	194823	194823	194823	194823	237952				544.681	36189.5		36189.5
	909.48	200888	917.455	246797	204754	204754	204754	204754	204754	204754	204754	204754	204754	204754	246797					544.731	37978.6	37978.6	37978.6	37978.6	37978.6			909.48	195387	917.455	231991	195086	195086	195086	195086	195086	195086	195086	195086	195086	195086	231991				544.731	36212.1		36212.1
	909.58	202156	917.575	240373	205037	205037	205037	205037	205037	205037	205037	205037	205037	205037	240373					544.781	38002.7	38002.7	38002.7	38002.7	38002.7			909.58	194635	917.575	226309	195350	195350	195350	195350	195350	195350	195350	195350	195350	195350	226309				544.781	36234.7		36234.7
	909.68	203584	917.695	234372	205321	205321	205321	205321	205321	205321	205321	205321	205321	205321	234372					544.831	38026.7	38026.7	38026.7	38026.7	38026.7			909.68	193722	917.695	221077	195613	195613	195613	195613	195613	195613	195613	195613	195613	195613	221077				544.831	36257.4		36257.4
	909.78	201845	917.815	228969	205604	205604	205604	205604	205604	205604	205604	205604	205604	205604	228969					544.88	38050.8	38050.8	38050.8	38050.8	38050.8			909.78	193251	917.815	216409	195876	195876	195876	195876	195876	195876	195876	195876	195876	195876	216409				544.88	36280		36280
	909.88	201866	917.936	224269	205888	205888	205888	205888	205888	205888	205888	205888	205888	205888	224269					544.93	38074.9	38074.9	38074.9	38074.9	38074.9			909.88	194189	917.936	212372	196140	196140	196140	196140	196140	196140	196140	196140	196140	196140	212372				544.93	36302.6		36302.6
	909.98	199820	918.056	220318	206171	206171	206171	206171	206171	206171	206171	206171	206171	206171	220318					544.98	38098.9	38098.9	38098.9	38098.9	38098.9			909.98	194356	918.056	208984	196403	196403	196403	196403	196403	196403	196403	196403	196403	196403	208984				544.98	36325.2		36325.2
	910.08	200861	918.176	217105	206455	206455	206455	206455	206455	206455	206455	206455	206455	206455	217105					545.03	38123	38123	38123	38123	38123			910.08	193833	918.176	206227	196666	196666	196666	196666	196666	196666	196666	196666	196666	196666	206227				545.03	36347.8		36347.8
	910.18	200990	918.296	214582	206739	206739	206739	206739	206739	206739	206739	206739	206739	206739	214582					545.08	38147	38147	38147	38147	38147			910.18	193609	918.296	204052	196929	196929	196929	196929	196929	196929	196929	196929	196929	196929	204052				545.08	36370.4		36370.4
	910.28	199451	918.417	212672	207022	207022	207022	207022	207022	207022	207022	207022	207022	207022	212672													910.28	193224	918.417	202395	197193	197193	197193	197193	197193	197193	197193	197193	197193	197193	202395
	910.38	198381	918.537	211287	207306	207306	207306	207306	207306	207306	207306	207306	207306	207306	211287													910.38	193068	918.537	201181	197456	197456	197456	197456	197456	197456	197456	197456	197456	197456	201181
	910.48	200877	918.657	210334	207589	207589	207589	207589	207589	207589	207589	207589	207589	207589	210334													910.48	193785	918.657	200335	197719	197719	197719	197719	197719	197719	197719	197719	197719	197719	200335
	910.58	199230	918.777	209724	207873	207873	207873	207873	207873	207873	207873	207873	207873	207873	209724													910.58	193616	918.777	199783	197983	197983	197983	197983	197983	197983	197983	197983	197983	197983	199783
	910.68	199593	918.898	209377	208156	208156	208156	208156	208156	208156	208156	208156	208156	208156	209377													910.68	191567	918.898	199461	198246	198246	198246	198246	198246	198246	198246	198246	198246	198246	199461
	910.78	198195	919.018	209228	208440	208440	208440	208440	208440	208440	208440	208440	208440	208440	209228													910.78	191088	919.018	199313	198509	198509	198509	198509	198509	198509	198509	198509	198509	198509	199313
	910.88	198370	919.138	209221	208724	208724	208724	208724	208724	208724	208724	208724	208724	208724	209221													910.88	190951	919.138	199294	198772	198772	198772	198772	198772	198772	198772	198772	198772	198772	199294
	910.98	198419	919.258	209314	209007	209007	209007	209007	209007	209007	209007	209007	209007	209007	209314													910.98	191783	919.258	199367	199036	199036	199036	199036	199036	199036	199036	199036	199036	199036	199367
	911.08	196283	919.379	209476	209291	209291	209291	209291	209291	209291	209291	209291	209291	209291	209476													911.08	192087	919.379	199506	199299	199299	199299	199299	199299	199299	199299	199299	199299	199299	199506
	911.18	198611	919.499	209684	209574	209574	209574	209574	209574	209574	209574	209574	209574	209574	209684													911.18	191382	919.499	199689	199562	199562	199562	199562	199562	199562	199562	199562	199562	199562	199689
	911.28	198327	919.619	209921	209858	209858	209858	209858	209858	209858	209858	209858	209858	209858	209921													911.28	191407	919.619	199901	199826	199826	199826	199826	199826	199826	199826	199826	199826	199826	199901
	911.38	197719	919.739	210177	210141	210141	210141	210141	210141	210141	210141	210141	210141	210141	210177													911.38	191248	919.739	200133	200089	200089	200089	200089	200089	200089	200089	200089	200089	200089	200133
	911.48	197765	919.86	210445	210425	210425	210425	210425	210425	210425	210425	210425	210425	210425	210445													911.48	191840	919.86	200378	200352	200352	200352	200352	200352	200352	200352	200352	200352	200352	200378
	911.58	197167	919.98	210719	210709	210709	210709	210709	210709	210709	210709	210709	210709	210709	210719													911.58	191598	919.98	200630	200615	200615	200615	200615	200615	200615	200615	200615	200615	200615	200630
	911.68	196864	920.1	210998	210992	210992	210992	210992	210992	210992	210992	210992	210992	210992	210998													911.68	191329	920.1	200887	200879	200879	200879	200879	200879	200879	200879	200879	200879	200879	200887
	911.78	195730	920.22	211279	211276	211276	211276	211276	211276	211276	211276	211276	211276	211276	211279													911.78	190615	920.22	201146	201142	201142	201142	201142	201142	201142	201142	201142	201142	201142	201146
	911.88	196792	920.341	211561	211559	211559	211559	211559	211559	211559	211559	211559	211559	211559	211561													911.88	190675	920.341	201408	201405	201405	201405	201405	201405	201405	201405	201405	201405	201405	201408
	911.98	195875	920.461	211844	211843	211843	211843	211843	211843	211843	211843	211843	211843	211843	211844													911.98	191480	920.461	201670	201669	201669	201669	201669	201669	201669	201669	201669	201669	201669	201670
	912.08	196269	920.581	212127	212126	212126	212126	212126	212126	212126	212126	212126	212126	212126	212127													912.08	191984	920.581	201932	201932	201932	201932	201932	201932	201932	201932	201932	201932	201932	201932
	912.18	196838	920.701	212410	212410	212410	212410	212410	212410	212410	212410	212410	212410	212410	212410													912.18	191470	920.701	202195	202195	202195	202195	202195	202195	202195	202195	202195	202195	202195	202195
	912.28	196784	920.821	212694	212694	212694	212694	212694	212694	212694	212694	212694	212694	212694	212694													912.28	191053	920.821	202459	202458	202458	202458	202458	202458	202458	202458	202458	202458	202458	202459
	912.38	196455	920.942	212977	212977	212977	212977	212977	212977	212977	212977	212977	212977	212977	212977													912.38	190464	920.942	202722	202722	202722	202722	202722	202722	202722	202722	202722	202722	202722	202722
	912.48	197095	921.062	213261	213261	213261	213261	213261	213261	213261	213261	213261	213261	213261	213261													912.48	190928	921.062	202985	202985	202985	202985	202985	202985	202985	202985	202985	202985	202985	202985
	912.58	197107	921.182	213544	213544	213544	213544	213544	213544	213544	213544	213544	213544	213544	213544													912.58	190798	921.182	203248	203248	203248	203248	203248	203248	203248	203248	203248	203248	203248	203248
	912.68	195732	921.302	213828	213828	213828	213828	213828	213828	213828	213828	213828	213828	213828	213828													912.68	191182	921.302	203512	203512	203512	203512	203512	203512	203512	203512	203512	203512	203512	203512
	912.78	196327	921.423	214112	214112	214112	214112	214112	214112	214112	214112	214112	214112	214112	214112													912.78	190776	921.423	203775	203775	203775	203775	203775	203775	203775	203775	203775	203775	203775	203775
	912.88	196988	921.543	214395	214395	214395	214395	214395	214395	214395	214395	214395	214395	214395	214395													912.88	191063	921.543	204038	204038	204038	204038	204038	204038	204038	204038	204038	204038	204038	204038
	912.98	197242	921.663	214679	214679	214679	214679	214679	214679	214679	214679	214679	214679	214679	214679													912.98	191303	921.663	204301	204301	204301	204301	204301	204301	204301	204301	204301	204301	204301	204301
	913.08	197723	921.783	214962	214962	214962	214962	214962	214962	214962	214962	214962	214962	214962	214962													913.08	191796	921.783	204565	204565	204565	204565	204565	204565	204565	204565	204565	204565	204565	204565
	913.18	197848	921.904	215246	215246	215246	215246	215246	215246	215246	215246	215246	215246	215246	215246													913.18	192368	921.904	204828	204828	204828	204828	204828	204828	204828	204828	204828	204828	204828	204828
	913.28	198672	922.024	215529	215529	215529	215529	215529	215529	215529	215529	215529	215529	215529	215529													913.28	193229	922.024	205091	205091	205091	205091	205091	205091	205091	205091	205091	205091	205091	205091
	913.38	198312	922.144	215813	215813	215813	215813	215813	215813	215813	215813	215813	215813	215813	215813													913.38	193719	922.144	205355	205355	205355	205355	205355	205355	205355	205355	205355	205355	205355	205355
	913.48	198769	922.264	216097	216097	216097	216097	216097	216097	216097	216097	216097	216097	216097	216097													913.48	194061	922.264	205618	205618	205618	205618	205618	205618	205618	205618	205618	205618	205618	205618
	913.58	198390	922.385	216380	216380	216380	216380	216380	216380	216380	216380	216380	216380	216380	216380													913.58	193595	922.385	205881	205881	205881	205881	205881	205881	205881	205881	205881	205881	205881	205881
	913.68	199668	922.505	216664	216664	216664	216664	216664	216664	216664	216664	216664	216664	216664	216664													913.68	194345	922.505	206144	206144	206144	206144	206144	206144	206144	206144	206144	206144	206144	206144
	913.78	201048	922.625	216947	216947	216947	216947	216947	216947	216947	216947	216947	216947	216947	216947													913.78	194906	922.625	206408	206408	206408	206408	206408	206408	206408	206408	206408	206408	206408	206408
	913.88	200210	922.745	217231	217231	217231	217231	217231	217231	217231	217231	217231	217231	217231	217231													913.88	195445	922.745	206671	206671	206671	206671	206671	206671	206671	206671	206671	206671	206671	206671
	913.98	200850	922.866	217514	217514	217514	217514	217514	217514	217514	217514	217514	217514	217514	217514													913.98	195898	922.866	206934	206934	206934	206934	206934	206934	206934	206934	206934	206934	206934	206934
	914.08	201405	922.986	217798	217798	217798	217798	217798	217798	217798	217798	217798	217798	217798	217798													914.08	196793	922.986	207198	207198	207198	207198	207198	207198	207198	207198	207198	207198	207198	207198
	914.18	202840	923.106	218082	218082	218082	218082	218082	218082	218082	218082	218082	218082	218082	218082													914.18	197505	923.106	207461	207461	207461	207461	207461	207461	207461	207461	207461	207461	207461	207461
	914.28	203223	923.226	218365	218365	218365	218365	218365	218365	218365	218365	218365	218365	218365	218365													914.28	199864	923.226	207724	207724	207724	207724	207724	207724	207724	207724	207724	207724	207724	207724
	914.38	204568	923.347	218649	218649	218649	218649	218649	218649	218649	218649	218649	218649	218649	218649													914.38	200726	923.347	207987	207987	207987	207987	207987	207987	207987	207987	207987	207987	207987	207987
	914.48	206074	923.467	218932	218932	218932	218932	218932	218932	218932	218932	218932	218932	218932	218932													914.48	202215	923.467	208251	208251	208251	208251	208251	208251	208251	208251	208251	208251	208251	208251
	914.58	207083	923.587	219216	219216	219216	219216	219216	219216	219216	219216	219216	219216	219216	219216													914.58	202516	923.587	208514	208514	208514	208514	208514	208514	208514	208514	208514	208514	208514	208514
	914.68	208995	923.707	219499	219499	219499	219499	219499	219499	219499	219499	219499	219499	219499	219499													914.68	204473	923.707	208777	208777	208777	208777	208777	208777	208777	208777	208777	208777	208777	208777
	914.78	209896	923.827	219783	219783	219783	219783	219783	219783	219783	219783	219783	219783	219783	219783													914.78	206754	923.827	209041	209041	209041	209041	209041	209041	209041	209041	209041	209041	209041	209041
	914.88	213023	923.948	220067	220067	220067	220067	220067	220067	220067	220067	220067	220067	220067	220067													914.88	209302	923.948	209304	209304	209304	209304	209304	209304	209304	209304	209304	209304	209304	209304
	914.98	214911	924.068	220350	220350	220350	220350	220350	220350	220350	220350	220350	220350	220350	220350													914.98	211099	924.068	209567	209567	209567	209567	209567	209567	209567	209567	209567	209567	209567	209567
	915.08	217840	924.188	220634	220634	220634	220634	220634	220634	220634	220634	220634	220634	220634	220634													915.08	213784	924.188	209830	209830	209830	209830	209830	209830	209830	209830	209830	209830	209830	209830
	915.18	220218	924.308	220917	220917	220917	220917	220917	220917	220917	220917	220917	220917	220917	220917													915.18	217905	924.308	210094	210094	210094	210094	210094	210094	210094	210094	210094	210094	210094	210094
	915.28	223398	924.429	221201	221201	221201	221201	221201	221201	221201	221201	221201	221201	221201	221201													915.28	220448	924.429	210357	210357	210357	210357	210357	210357	210357	210357	210357	210357	210357	210357
	915.38	227382	924.549	221484	221484	221484	221484	221484	221484	221484	221484	221484	221484	221484	221484													915.38	223997	924.549	210620	210620	210620	210620	210620	210620	210620	210620	210620	210620	210620	210620
	915.48	232589	924.669	221768	221768	221768	221768	221768	221768	221768	221768	221768	221768	221768	221768													915.48	229076	924.669	210883	210883	210883	210883	210883	210883	210883	210883	210883	210883	210883	210883
	915.58	236212	924.789	222052	222052	222052	222052	222052	222052	222052	222052	222052	222052	222052	222052													915.58	232901	924.789	211147	211147	211147	211147	211147	211147	211147	211147	211147	211147	211147	211147
	915.68	241626	924.91	222335	222335	222335	222335	222335	222335	222335	222335	222335	222335	222335	222335													915.68	237953	924.91	211410	211410	211410	211410	211410	211410	211410	211410	211410	211410	211410	211410
	915.78	247297	925.03	222619	222619	222619	222619	222619	222619	222619	222619	222619	222619	222619	222619													915.78	243933	925.03	211673	211673	211673	211673	211673	211673	211673	211673	211673	211673	211673	211673
	915.88	252993	925.15	222902	222902	222902	222902	222902	222902	222902	222902	222902	222902	222902	222902													915.88	248371	925.15	211937	211937	211937	211937	211937	211937	211937	211937	211937	211937	211937	211937
	915.98	258574	925.27	223186	223186	223186	223186	223186	223186	223186	223186	223186	223186	223186	223186													915.98	253300	925.27	212200	212200	212200	212200	212200	212200	212200	212200	212200	212200	212200	212200
	916.08	263704	925.391	223469	223469	223469	223469	223469	223469	223469	223469	223469	223469	223469	223469													916.08	258013	925.391	212463	212463	212463	212463	212463	212463	212463	212463	212463	212463	212463	212463
	916.18	268586	925.511	223753	223753	223753	223753	223753	223753	223753	223753	223753	223753	223753	223753													916.18	261504	925.511	212726	212726	212726	212726	212726	212726	212726	212726	212726	212726	212726	212726
	916.28	272740	925.631	224037	224037	224037	224037	224037	224037	224037	224037	224037	224037	224037	224037													916.28	265138	925.631	212990	212990	212990	212990	212990	212990	212990	212990	212990	212990	212990	212990
	916.38	274672	925.751	224320	224320	224320	224320	224320	224320	224320	224320	224320	224320	224320	224320													916.38	266120	925.751	213253	213253	213253	213253	213253	213253	213253	213253	213253	213253	213253	213253
	916.48	278851	925.872	224604	224604	224604	224604	224604	224604	224604	224604	224604	224604	224604	224604													916.48	265930	925.872	213516	213516	213516	213516	213516	213516	213516	213516	213516	213516	213516	213516
	916.58	278561	925.992	224887	224887	224887	224887	224887	224887	224887	224887	224887	224887	224887	224887													916.58	265541	925.992	213780	213780	213780	213780	213780	213780	213780	213780	213780	213780	213780	213780
	916.68	278576	926.112	225171	225171	225171	225171	225171	225171	225171	225171	225171	225171	225171	225171													916.68	262567	926.112	214043	214043	214043	214043	214043	214043	214043	214043	214043	214043	214043	214043
	916.78	274768	926.232	225454	225454	225454	225454	225454	225454	225454	225454	225454	225454	225454	225454													916.78	258864	926.232	214306	214306	214306	214306	214306	214306	214306	214306	214306	214306	214306	214306
	916.88	274973	926.353	225738	225738	225738	225738	225738	225738	225738	225738	225738	225738	225738	225738													916.88	255397	926.353	214569	214569	214569	214569	214569	214569	214569	214569	214569	214569	214569	214569
	916.98	270203	926.473	226022	226022	226022	226022	226022	226022	226022	226022	226022	226022	226022	226022													916.98	251023	926.473	214833	214833	214833	214833	214833	214833	214833	214833	214833	214833	214833	214833
	917.08	265126	926.593	226305	226305	226305	226305	226305	226305	226305	226305	226305	226305	226305	226305													917.08	246257	926.593	215096	215096	215096	215096	215096	215096	215096	215096	215096	215096	215096	215096
	917.18	258906	926.713	226589	226589	226589	226589	226589	226589	226589	226589	226589	226589	226589	226589													917.18	240957	926.713	215359	215359	215359	215359	215359	215359	215359	215359	215359	215359	215359	215359
	917.28	255195	926.834	226872	226872	226872	226872	226872	226872	226872	226872	226872	226872	226872	226872													917.28	236227	926.834	215623	215623	215623	215623	215623	215623	215623	215623	215623	215623	215623	215623
	917.38	250750	926.954	227156	227156	227156	227156	227156	227156	227156	227156	227156	227156	227156	227156													917.38	232759	926.954	215886	215886	215886	215886	215886	215886	215886	215886	215886	215886	215886	215886
	917.48	245497	927.074	227440	227440	227440	227440	227440	227440	227440	227440	227440	227440	227440	227440													917.48	228405	927.074	216149	216149	216149	216149	216149	216149	216149	216149	216149	216149	216149	216149
	917.58	241610	927.194	227723	227723	227723	227723	227723	227723	227723	227723	227723	227723	227723	227723													917.58	225441	927.194	216412	216412	216412	216412	216412	216412	216412	216412	216412	216412	216412	216412
	917.68	236839	927.314	228007	228007	228007	228007	228007	228007	228007	228007	228007	228007	228007	228007													917.68	222208	927.314	216676	216676	216676	216676	216676	216676	216676	216676	216676	216676	216676	216676
	917.78	232654	927.435	228290	228290	228290	228290	228290	228290	228290	228290	228290	228290	228290	228290													917.78	218782	927.435	216939	216939	216939	216939	216939	216939	216939	216939	216939	216939	216939	216939
	917.88	229876	927.555	228574	228574	228574	228574	228574	228574	228574	228574	228574	228574	228574	228574													917.88	216670	927.555	217202	217202	217202	217202	217202	217202	217202	217202	217202	217202	217202	217202
	917.98	226228	927.675	228857	228857	228857	228857	228857	228857	228857	228857	228857	228857	228857	228857													917.98	215057	927.675	217466	217466	217466	217466	217466	217466	217466	217466	217466	217466	217466	217466
	918.08	224996	927.795	229141	229141	229141	229141	229141	229141	229141	229141	229141	229141	229141	229141													918.08	212767	927.795	217729	217729	217729	217729	217729	217729	217729	217729	217729	217729	217729	217729
	918.18	222264	927.916	229425	229425	229425	229425	229425	229425	229425	229425	229425	229425	229425	229425													918.18	211247	927.916	217992	217992	217992	217992	217992	217992	217992	217992	217992	217992	217992	217992
	918.28	219901	928.036	229708	229708	229708	229708	229708	229708	229708	229708	229708	229708	229708	229708													918.28	209161	928.036	218255	218255	218255	218255	218255	218255	218255	218255	218255	218255	218255	218255
	918.38	220051	928.156	229992	229992	229992	229992	229992	229992	229992	229992	229992	229992	229992	229992													918.38	207998	928.156	218519	218519	218519	218519	218519	218519	218519	218519	218519	218519	218519	218519
	918.48	216261	928.276	230275	230275	230275	230275	230275	230275	230275	230275	230275	230275	230275	230275													918.48	206555	928.276	218782	218782	218782	218782	218782	218782	218782	218782	218782	218782	218782	218782
	918.58	216141	928.397	230559	230559	230559	230559	230559	230559	230559	230559	230559	230559	230559	230559													918.58	205693	928.397	219045	219045	219045	219045	219045	219045	219045	219045	219045	219045	219045	219045
	918.68	213524	928.517	230842	230842	230842	230842	230842	230842	230842	230842	230842	230842	230842	230842													918.68	205273	928.517	219309	219309	219309	219309	219309	219309	219309	219309	219309	219309	219309	219309
	918.78	213689	928.637	231126	231126	231126	231126	231126	231126	231126	231126	231126	231126	231126	231126													918.78	204380	928.637	219572	219572	219572	219572	219572	219572	219572	219572	219572	219572	219572	219572
	918.88	213371	928.757	231410	231410	231410	231410	231410	231410	231410	231410	231410	231410	231410	231410													918.88	204177	928.757	219835	219835	219835	219835	219835	219835	219835	219835	219835	219835	219835	219835
	918.98	213362	928.878	231693	231693	231693	231693	231693	231693	231693	231693	231693	231693	231693	231693													918.98	204106	928.878	220098	220098	220098	220098	220098	220098	220098	220098	220098	220098	220098	220098
	919.08	213055	928.998	231977	231977	231977	231977	231977	231977	231977	231977	231977	231977	231977	231977													919.08	203063	928.998	220362	220362	220362	220362	220362	220362	220362	220362	220362	220362	220362	220362
	919.18	210290	929.118	232260	232260	232260	232260	232260	232260	232260	232260	232260	232260	232260	232260													919.18	202737	929.118	220625	220625	220625	220625	220625	220625	220625	220625	220625	220625	220625	220625
	919.28	210139	929.238	232544	232544	232544	232544	232544	232544	232544	232544	232544	232544	232544	232544													919.28	201619	929.238	220888	220888	220888	220888	220888	220888	220888	220888	220888	220888	220888	220888
	919.38	209203	929.359	232827	232827	232827	232827	232827	232827	232827	232827	232827	232827	232827	232827													919.38	200700	929.359	221152	221152	221152	221152	221152	221152	221152	221152	221152	221152	221152	221152
	919.48	209057	929.479	233111	233111	233111	233111	233111	233111	233111	233111	233111	233111	233111	233111													919.48	201274	929.479	221415	221415	221415	221415	221415	221415	221415	221415	221415	221415	221415	221415
	919.58	208221	929.599	233395	233395	233395	233395	233395	233395	233395	233395	233395	233395	233395	233395													919.58	201491	929.599	221678	221678	221678	221678	221678	221678	221678	221678	221678	221678	221678	221678
	919.68	208248	929.719	233678	233678	233678	233678	233678	233678	233678	233678	233678	233678	233678	233678													919.68	201788	929.719	221941	221941	221941	221941	221941	221941	221941	221941	221941	221941	221941	221941
	919.78	207226	929.84	233962	233962	233962	233962	233962	233962	233962	233962	233962	233962	233962	233962													919.78	200957	929.84	222205	222205	222205	222205	222205	222205	222205	222205	222205	222205	222205	222205
	919.88	207231	929.96	234245	234245	234245	234245	234245	234245	234245	234245	234245	234245	234245	234245													919.88	200672	929.96	222468	222468	222468	222468	222468	222468	222468	222468	222468	222468	222468	222468
	919.98	207370	930.08	234529	234529	234529	234529	234529	234529	234529	234529	234529	234529	234529	234529													919.98	200764	930.08	222731	222731	222731	222731	222731	222731	222731	222731	222731	222731	222731	222731
	920.08	207589																										920.08	200442
	920.18	206999																										920.18	199836
	920.28	207679																										920.28	199687
	920.38	207068																										920.38	200773
	920.48	206981																										920.48	200972
	920.58	206842																										920.58	200602
	920.68	207308																										920.68	200722
	920.78	207524																										920.78	201356
	920.88	207619																										920.88	201250
	920.98	208108																										920.98	201555
	921.08	206409																										921.08	200824
	921.18	206834																										921.18	200180
	921.28	207283																										921.28	200439
	921.38	207614																										921.38	200665
	921.48	207451																										921.48	199995
	921.58	207679																										921.58	200837
	921.68	207206																										921.68	201185
	921.78	207198																										921.78	200027
	921.88	206809																										921.88	199540
	921.98	206161																										921.98	200105
	922.08	205818																										922.08	200252
	922.18	206850																										922.18	200379
	922.28	205757																										922.28	200491
	922.38	206036																										922.38	200589
	922.48	207473																										922.48	200201
	922.58	207201																										922.58	200506
	922.68	205749																										922.68	200785
	922.78	205839																										922.78	200710
	922.88	205707																										922.88	200714
	922.98	206476																										922.98	201063
	923.08	205848																										923.08	200488
	923.18	206845																										923.18	199766
	923.28	207058																										923.28	199717
	923.38	206393																										923.38	200152
	923.48	206251																										923.48	200453
	923.58	207630																										923.58	200224
	923.68	207059																										923.68	200441
	923.78	207355																										923.78	201200
	923.88	206407																										923.88	201103
	923.98	206241																										923.98	201439
	924.08	207684																										924.08	200838
	924.18	208253																										924.18	201027
	924.28	206899																										924.28	201221
	924.38	207080																										924.38	201118
	924.48	205093																										924.48	201743
	924.58	207102																										924.58	202471
	924.68	207239																										924.68	202177
	924.78	206636																										924.78	201290
	924.88	207237																										924.88	200856
	924.98	207277																										924.98	201915
	925.08	206875																										925.08	202211
	925.18	208259																										925.18	201884
	925.28	206804																										925.28	202186
	925.38	208338																										925.38	203165
	925.48	206776																										925.48	201968
	925.58	207389																										925.58	202146
	925.68	207139																										925.68	202156
	925.78	207791																										925.78	201204
	925.88	207567																										925.88	201633
	925.98	208196																										925.98	201719
	926.08	208754																										926.08	202003
	926.18	207771																										926.18	201858
	926.28	206595																										926.28	201573
	926.38	208107																										926.38	201801
	926.48	208725																										926.48	201839
	926.58	209057																										926.58	201500
	926.68	208814																										926.68	201534
	926.78	207587																										926.78	201950
	926.88	208972																										926.88	202248
	926.98	209330																										926.98	201961
	927.08	208805																										927.08	202633
	927.18	208641																										927.18	202494
	927.28	208863																										927.28	202443
	927.38	208440																										927.38	203205
	927.48	209151																										927.48	203776
	927.58	209620																										927.58	203658
	927.68	209268																										927.68	203778
	927.78	209594																										927.78	204401
	927.88	210351																										927.88	203634
	927.98	209335																										927.98	204022
	928.08	210679																										928.08	203638
	928.18	209974																										928.18	203445
	928.28	211436																										928.28	204296
	928.38	210644																										928.38	205393
	928.48	211616																										928.48	205523
	928.58	211102																										928.58	205783
	928.68	210346																										928.68	205495
	928.78	210644																										928.78	205854
	928.88	211431																										928.88	205778
	928.98	212406																										928.98	206042
	929.08	211790																										929.08	205710
	929.18	212732																										929.18	205238
	929.28	211626																										929.28	205793
	929.38	211938																										929.38	206409
	929.48	212047																										929.48	207471
	929.58	212190																										929.58	206515
	929.68	212902																										929.68	206308
	929.78	211898																										929.78	206414
	929.88	213522																										929.88	206362
	929.98	212674																										929.98	206540
	930.08	213279																										930.08	206186
[truncated: 26 more columns]

## Sheet: Figure S8
	399.193	0
	401.121	0
	403.05	0
	404.978	0
	406.906	0
	408.835	0
	410.763	0
	412.692	0
	414.62	0
	416.549	0
	418.477	0
	420.406	0
	422.334	0
	424.263	0
	426.191	0
	428.12	0
	430.048	0
	431.976	0
	433.905	0
	435.834	0
	437.762	0
	439.69	0
	441.619	0
	443.547	0
	445.476	0
	447.404	0
	449.333	0
	451.261	0
	453.19	0
	455.118	0
	457.047	0
	458.975	0
	460.904	0
	462.832	0
	464.76	0
	466.689	0
	468.617	0
	470.546	0
	472.474	0
	474.403	0
	476.331	0
	478.26	0
	480.188	0
	482.117	0
	484.045	0
	485.974	0
	487.902	0
	489.83	0
	491.759	0
	493.688	0
	495.616	0
	497.544	0
	499.473	0
	501.401	0
	503.33	0
	505.258	0
	507.187	0
	509.115	0
	511.044	0
	512.972	0
	514.901	0
	516.829	0
	518.758	0
	520.686	0
	522.615	0
	524.543	0
	526.471	0
	528.4	0
	530.328	0
	532.257	0
	534.185	0
	536.114	0
	538.042	0
	539.971	0
	541.899	0
	543.828	0
	545.756	0
	547.685	0
	549.613	0
	551.542	0
	553.47	0
	555.398	0
	557.327	0
	559.255	0
	561.184	0
	563.112	0
	565.041	0
	566.969	0
	568.898	0
	570.826	0
	572.755	0
	574.683	0
	576.612	0
	578.54	0
	580.468	0
	582.397	0
	584.325	0
	586.254	0
	588.182	0
	590.111	0
	592.039	0
	593.968	0
	595.896	0
	597.825	0
	599.753	0
	601.682	0
	603.61	0
	605.539	0
	607.467	0
	609.395	0
	611.324	0
	613.252	0
	615.181	0
	617.109	0
	619.038	0
	620.966	0
	622.895	0
	624.823	0
	626.752	0
	628.68	0
	630.609	0
	632.537	0
	634.466	0
	636.394	0
	638.322	0
	640.251	0
	642.179	0
	644.108	0
	646.036	0
	647.965	0
	649.893	0.00123
	651.822	0.00114
	653.75	0.00151
	655.679	0.00137
	657.607	0.00132
	659.536	0.000730906
	661.464	0.000690924
	663.393	0.000559941
	665.321	0.000838866
	667.25	0.000833387
	669.178	0.000953328
	671.106	0.00058026
	673.035	0.000927555
	674.963	0.00124
	676.892	0.000925982
	678.82	0.00063511
	680.749	0.000939112
	682.677	0.00109
	684.606	0.00124
	686.534	0.000668663
	688.463	0.000473032
	690.391	0.000293634
	692.32	0.000468782
	694.248	0.000604666
	696.177	0.000700658
	698.105	0.000521466
	700.033	0.000528517
	701.962	0.00039774
	703.89	0.000243134
	705.819	0.000223067
	707.747	0.000494372
	709.676	0.000494543
	711.604	0.000397097
	713.533	0.000220274
	715.461	0.0003048
	717.39	0.000358991
	719.318	0.000757972
	721.247	0.000772438
	723.175	0.000775998
	725.104	0.000626663
	727.032	0.000515173
	728.96	0.000480375
	730.889	0.000721169
	732.817	0.000574749
	734.746	0.00076619
	736.674	0.000725588
	738.603	0.000664094
	740.531	0.000576729
	742.46	0.000661701
	744.388	0.000603015
	746.317	0.000645453
	748.245	0.000496818
	750.174	0.000675846
	752.102	0.00084475
	754.03	0.000750901
	755.959	0.000684754
	757.888	0.000891096
	759.816	0.000956428
	761.744	0.000826766
	763.673	0.00073424
	765.601	0.000725555
	767.53	0.000622773
	769.458	0.000934684
	771.387	0.00101
	773.315	0.000924012
	775.244	0.00096702
	777.172	0.00128
	779.101	0.00114
	781.029	0.000948241
	782.957	0.000901099
	784.886	0.00106
	786.814	0.00129
	788.743	0.00139
	790.671	0.00142
	792.6	0.00121
	794.528	0.00101
	796.457	0.00125
	798.385	0.00152
	800.314	0.00165
	802.242	0.00144
	804.171	0.00131
	806.099	0.0014
	808.028	0.00149
	809.956	0.00126
	811.885	0.000917722
	813.813	0.000844168
	815.741	0.000870931
	817.67	0.000763615
	819.598	0.000827021
	821.527	0.0008696
	823.455	0.000886411
	825.384	0.000813989
	827.312	0.000789145
	829.241	0.000917192
	831.169	0.00103
	833.098	0.0012
	835.026	0.00127
	836.955	0.00112
	838.883	0.00115
	840.812	0.0012
	842.74	0.00107
	844.668	0.00099365
	846.597	0.0008474
	848.525	0.00079208
	850.454	0.000781711
	852.382	0.000861016
	854.311	0.00103
	856.239	0.00114
	858.168	0.00114
	860.096	0.00106
	862.025	0.000816368
	863.953	0.000519071
	865.882	0.000303524
	867.81	0.000487841
	869.739	0.000814453
	871.667	0.000909809
	873.596	0.000921133
	875.524	0.000835897
	877.452	0.000652437
	879.381	0.000517333
	881.309	0.000496727
	883.238	0.000678215
	885.166	0.000636042
	887.095	0.00046285
	889.023	0.000286038
	890.952	0.000414792
	892.88	0.000643004
	894.809	0.000758008
	896.737	0.000716256
	898.666	0.000701676
	900.594	0.00052584
	902.523	0.000452738
	904.451	0.000378467
	906.38	0.000336712
	908.308	0.000289032
	910.236	0.000290559
	912.165	0.000274657
	914.093	0.000462761
	916.022	0.000479598
	917.95	0.000405911
	919.879	0.00033896
	921.807	0.000407266
	923.736	0.00044901
	925.664	0.000694305
	927.593	0.000719921
	929.521	0.000606886
	931.449	0.000436338
	933.378	0.000313244
	935.307	0.000203255
	937.235	0.00041682
	939.163	0.000475309
	941.092	0.000569917
	943.02	0.000568118
	944.949	0.000390115
	946.877	0.000308772
	948.806	0.000455143
	950.734	0.000333887
	952.663	0.000467035
	954.591	0.000530042
	956.52	0.000371477
	958.448	0.000184803
	960.376	0.000151492
	962.305	0.000105863
	964.234	0.000134202
	966.162	0.000211527
	968.09	0.000304472
	970.019	0.000103519
	971.947	3.76459e-05
	973.876	1.61161e-05
	975.804	5.74144e-05
	977.733	5.88377e-05
	979.661	5.64642e-05
	981.59	3.15431e-05
	983.518	4.04616e-05
	985.447	4.38096e-06
	987.375	-2.40061e-06
	989.303	-1.91453e-05
	991.232	-1.54015e-07
	993.16	-2.42503e-05
	995.089	-5.25905e-05
	997.017	-0.000106908
	998.946	-8.02196e-05
	1000.87	-0.00016401
	1002.8	-0.000215602
	1004.73	-0.000361752
	1006.66	-0.000250799
	1008.59	-0.000260396
	1010.52	-0.000576925
	1012.45	-0.00092293
	1014.37	-0.000601183
	1016.3	-0.000480877
	1018.23	-0.000436574
	1020.16	-0.000642906
	1022.09	-0.000717287
	1024.02	-0.000845298
	1025.94	-0.000676033
	1027.87	-0.000753786
	1029.8	-0.000698179
	1031.73	-0.000764784
	1033.66	-0.000566138
	1035.59	-0.000429923
	1037.52	-0.000322259
	1039.44	-0.000606437
	1041.37	-0.00053426
	1043.3	-0.000353124
	1045.23	-0.000292343
	1047.16	-0.000416046
	1049.09	-0.000416928
	1051.01	-0.000545165
	1052.94	-0.000325946
	1054.87	-0.000222401
	1056.8	-0.000276075
	1058.73	-0.000343574
	1060.66	-0.000211057
	1062.59	-0.000260547
	1064.51	-0.000264799
	1066.44	-0.000307142
	1068.37	-0.000219669
	1070.3	-0.000219735
	1072.23	-0.000220318
	1074.16	-0.000334059
	1076.08	-0.00033345
	1078.01	-0.000287866
	1079.94	-0.000133331
	1081.87	-0.000149609
	1083.8	-0.000172893
	1085.73	-0.000130909
	1087.65	-0.000143355
	1089.58	-0.000152215
	1091.51	-8.0533e-05
	1093.44	-1.57898e-05
	1095.37	-2.29341e-06
	1097.3	-7.73689e-06
	1099.23	-5.19421e-06
	1101.15	-7.69957e-06
	1103.08	-3.02657e-06
	1105.01	-1.6202e-06
	1106.94	5.97361e-08
	1108.87	1.25018e-06
	1110.8	1.28085e-06
	1112.72	1.18084e-06
	1114.65	2.49852e-06
	1116.58	1.25259e-05
	1118.51	3.76464e-05
	1120.44	9.82798e-05
	1122.37	0.000118265
	1124.3	0.000108394
	1126.22	0.000103312
	1128.15	0.000124706
	1130.08	0.000158034
	1132.01	0.000166313
	1133.94	0.00023844
	1135.87	0.000310565
	1137.8	0.000328282
	1139.72	0.000299309
	1141.65	0.00026653
	1143.58	0.000346469
	1145.51	0.000432482
	1147.44	0.000518968
	1149.37	0.000483129
	1151.3	0.000438641
	1153.22	0.000593798
	1155.15	0.000745252
	1157.08	0.000785947
	1159.01	0.000901971
	1160.94	0.000957106
	1162.87	0.0011
	1164.79	0.00133
	1166.72	0.00157
	1168.65	0.00179
	1170.58	0.00213
	1172.51	0.00241
	1174.44	0.00264
	1176.37	0.00291
	1178.29	0.0031
	1180.22	0.00318
	1182.15	0.00331
	1184.08	0.00331
	1186.01	0.00339
	1187.94	0.00358
	1189.86	0.00375
	1191.79	0.00376
	1193.72	0.00384
	1195.65	0.00392
	1197.58	0.00417
	1199.51	0.00446
	1201.43	0.00467
	1203.36	0.00488
	1205.29	0.00536
	1207.22	0.00585
	1209.15	0.00648
	1211.08	0.00717
	1213.01	0.00793
	1214.93	0.00878
	1216.86	0.00964
	1218.79	0.00993
	1220.72	0.01
	1222.65	0.00994
	1224.58	0.01003
	1226.51	0.01032
	1228.43	0.01099
	1230.36	0.01181
	1232.29	0.01278
	1234.22	0.01387
	1236.15	0.01517
	1238.08	0.01661
	1240	0.01841
	1241.93	0.02027
	1243.86	0.02237
	1245.79	0.02457
	1247.72	0.02672
	1249.65	0.0288
	1251.58	0.03141
	1253.5	0.03424
	1255.43	0.03668
	1257.36	0.03883
	1259.29	0.04128
	1261.22	0.04351
	1263.15	0.04577
	1265.07	0.04788
	1267	0.05034
	1268.93	0.05313
	1270.86	0.05592
	1272.79	0.05759
	1274.72	0.05857
	1276.64	0.05932
	1278.57	0.05964
	1280.5	0.05897
	1282.43	0.05799
	1284.36	0.0562
	1286.29	0.05406
	1288.22	0.05151
	1290.14	0.04891
	1292.07	0.04645
	1294	0.0452
	1295.93	0.04501
	1297.86	0.0458
	1299.79	0.04597
	1301.71	0.0451
	1303.64	0.0441
	1305.57	0.04335
	1307.5	0.04158
	1309.43	0.0399
	1311.36	0.03854
	1313.29	0.03685
	1315.21	0.0354
	1317.14	0.03418
	1319.07	0.03284
	1321	0.03169
	1322.93	0.03045
	1324.86	0.02914
	1326.79	0.02759
	1328.71	0.02612
	1330.64	0.0245
	1332.57	0.02312
	1334.5	0.02145
	1336.43	0.01969
	1338.36	0.01762
	1340.29	0.0154
	1342.21	0.0134
	1344.14	0.01179
	1346.07	0.01085
	1348	0.01049
	1349.93	0.00989
	1351.86	0.00914
	1353.78	0.00815
	1355.71	0.00723
	1357.64	0.00653
	1359.57	0.00592
	1361.5	0.0047
	1363.43	0.00337
	1365.36	0.00265
	1367.28	0.00223
	1369.21	0.002
	1371.14	0.00198
	1373.07	0.00198
	1375	0.00209
	1376.92	0.00219
	1378.85	0.00237
	1380.78	0.00254
	1382.71	0.0028
	1384.64	0.00308
	1386.57	0.00349
	1388.5	0.00384
	1390.42	0.00412
	1392.35	0.00423
	1394.28	0.00418
	1396.21	0.00403
	1398.14	0.00392
	1400.07	0.00364
	1401.99	0.00352
	1403.92	0.00322
	1405.85	0.00292
	1407.78	0.00258
	1409.71	0.00222
	1411.64	0.0018
	1413.57	0.00141
	1415.49	0.00112
	1417.42	0.000949126
	1419.35	0.00095174
	1421.28	0.000996921
	1423.21	0.00127
	1425.14	0.00164
	1427.07	0.00176
	1428.99	0.00201
	1430.92	0.00248
	1432.85	0.00303
	1434.78	0.00351
	1436.71	0.00388
	1438.64	0.00428
	1440.57	0.00414
	1442.49	0.00359
	1444.42	0.00283
	1446.35	0.00209
	1448.28	0.0013
	1450.21	0.000841373
	1452.14	0.000520957
	1454.06	0.000302838
	1455.99	0.0001139
	1457.92	0.000149713
	1459.85	0.000130282
	1461.78	0.000100566
	1463.71	6.59505e-05
	1465.63	7.99932e-05
	1467.56	0.000100612
	1469.49	0.000130404
	1471.42	0.000157006
	1473.35	0.000382612
	1475.28	0.00054089
	1477.21	0.000914758
	1479.13	0.00124
	1481.06	0.00166
	1482.99	0.00209
	1484.92	0.00258
	1486.85	0.00299
	1488.78	0.00366
	1490.7	0.00437
	1492.63	0.00508
	1494.56	0.0055
	1496.49	0.00608
	1498.42	0.00682
	1500.35	0.00797
	1502.28	0.00875
	1504.2	0.00927
	1506.13	0.00857
	1508.06	0.00995
	1509.99	0.01053
	1511.92	0.01138
	1513.85	0.0125
	1515.78	0.0133
	1517.7	0.0136
	1519.63	0.01464
	1521.56	0.01509
	1523.49	0.01618
	1525.42	0.01665
	1527.35	0.01816
	1529.27	0.01989
	1531.2	0.02121
	1533.13	0.02038
	1535.06	0.02249
	1536.99	0.02532
	1538.92	0.02626
	1540.85	0.02244
	1542.77	0.02276
	1544.7	0.02298
	1546.63	0.0251
	1548.56	0.02513
	1550.49	0.02494
	1552.42	0.02584
	1554.34	0.02599
	1556.27	0.02638
	1558.2	0.02211
	1560.13	0.02542
	1562.06	0.03096
	1563.99	0.0336
	1565.91	0.03718
	1567.84	0.0398
	1569.77	0.04078
	1571.7	0.04507
	1573.63	0.04837
	1575.56	0.04776
	1577.49	0.05141
	1579.41	0.05712
	1581.34	0.06212
	1583.27	0.06789
	1585.2	0.07432
	1587.13	0.08158
	1589.06	0.08924
	1590.98	0.09772
	1592.91	0.10578
	1594.84	0.11347
	1596.77	0.12139
	1598.7	0.12993
	1600.63	0.13662
	1602.56	0.14077
	1604.48	0.1432
	1606.41	0.14417
	1608.34	0.14097
	1610.27	0.13833
	1612.2	0.13797
	1614.13	0.1384
	1616.06	0.12509
	1617.98	0.1199
	1619.91	0.12475
	1621.84	0.1219
	1623.77	0.11393
	1625.7	0.11443
	1627.63	0.1101
	1629.56	0.10772
	1631.48	0.10839
	1633.41	0.10647
	1635.34	0.09124
	1637.27	0.08598
	1639.2	0.08629
	1641.12	0.08447
	1643.05	0.08314
	1644.98	0.07971
	1646.91	0.06679
	1648.84	0.06708
	1650.77	0.06933
	1652.7	0.05688
	1654.62	0.05157
	1656.55	0.05282
	1658.48	0.05152
	1660.41	0.04919
	1662.34	0.04383
	1664.27	0.041
	1666.19	0.04037
	1668.12	0.03725
	1670.05	0.03249
	1671.98	0.03137
	1673.91	0.02929
	1675.84	0.02628
	1677.77	0.02556
	1679.69	0.02411
	1681.62	0.0227
	1683.55	0.01929
	1685.48	0.01723
	1687.41	0.01681
	1689.34	0.01549
	1691.27	0.01461
	1693.19	0.01412
	1695.12	0.01268
	1697.05	0.0113
	1698.98	0.01055
	1700.91	0.00929
	1702.84	0.00902
	1704.77	0.00836
	1706.69	0.00766
	1708.62	0.00732
	1710.55	0.00693
	1712.48	0.00661
	1714.41	0.00618
	1716.34	0.0056
	1718.26	0.0052
	1720.19	0.00518
	1722.12	0.00501
	1724.05	0.0048
	1725.98	0.00466
	1727.91	0.00451
	1729.84	0.00428
	1731.76	0.00409
	1733.69	0.00381
	1735.62	0.00376
	1737.55	0.00373
	1739.48	0.00352
	1741.41	0.00342
	1743.33	0.00335
	1745.26	0.00327
	1747.19	0.0032
	1749.12	0.00316
	1751.05	0.00318
	1752.98	0.00326
	1754.9	0.00331
	1756.83	0.0033
	1758.76	0.00332
	1760.69	0.00332
	1762.62	0.0033
	1764.55	0.00336
	1766.48	0.00339
	1768.4	0.00342
	1770.33	0.00338
	1772.26	0.00334
	1774.19	0.00346
	1776.12	0.00358
	1778.05	0.0036
	1779.97	0.00357
	1781.9	0.0036
	1783.83	0.00369
	1785.76	0.0037
	1787.69	0.00377
	1789.62	0.00375
	1791.55	0.00366
	1793.47	0.00365
	1795.4	0.00375
	1797.33	0.0038
	1799.26	0.00382
	1801.19	0.00377
	1803.12	0.00385
	1805.05	0.0039
	1806.97	0.00392
	1808.9	0.00387
	1810.83	0.00382
	1812.76	0.00375
	1814.69	0.00374
	1816.62	0.00367
	1818.54	0.00364
	1820.47	0.00359
	1822.4	0.00358
	1824.33	0.00357
	1826.26	0.0037
	1828.19	0.00375
	1830.12	0.00387
	1832.04	0.00402
	1833.97	0.00417
	1835.9	0.00425
	1837.83	0.00441
	1839.76	0.00451
	1841.69	0.00453
	1843.61	0.00432
	1845.54	0.00417
	1847.47	0.00393
	1849.4	0.00364
	1851.33	0.00319
	1853.26	0.00266
	1855.18	0.00204
	1857.11	0.00147
	1859.04	0.000975846
	1860.97	0.000613922
	1862.9	0.000360971
	1864.83	0.000191682
	1866.76	7.09124e-05
	1868.68	1.53443e-05
	1870.61	9.95652e-08
	1872.54	-9.12714e-06
	1874.47	-4.82004e-05
	1876.4	-0.000113987
	1878.33	-0.000204221
	1880.26	-0.000306989
	1882.18	-0.000426734
	1884.11	-0.000540012
	1886.04	-0.000671375
	1887.97	-0.000796986
	1889.9	-0.000939836
	1891.83	-0.00112
	1893.76	-0.00135
	1895.68	-0.00157
	1897.61	-0.00182
	1899.54	-0.00207
	1901.47	-0.00236
	1903.4	-0.00266
	1905.33	-0.00303
	1907.25	-0.00343
	1909.18	-0.00388
	1911.11	-0.00434
	1913.04	-0.00494
	1914.97	-0.00559
	1916.9	-0.00627
	1918.83	-0.00707
	1920.75	-0.00801
	1922.68	-0.00892
	1924.61	-0.01008
	1926.54	-0.01123
	1928.47	-0.01253
	1930.39	-0.01383
	1932.32	-0.01528
	1934.25	-0.01672
	1936.18	-0.01833
	1938.11	-0.02005
	1940.04	-0.02181
	1941.97	-0.02317
	1943.89	-0.02474
	1945.82	-0.02626
	1947.75	-0.02787
	1949.68	-0.02932
	1951.61	-0.03082
	1953.54	-0.03214
	1955.46	-0.0334
	1957.39	-0.03467
	1959.32	-0.03593
	1961.25	-0.03687
	1963.18	-0.038
	1965.11	-0.03879
	1967.04	-0.03918
	1968.96	-0.03975
	1970.89	-0.04032
	1972.82	-0.04047
	1974.75	-0.04068
	1976.68	-0.04049
	1978.61	-0.04038
	1980.54	-0.04009
	1982.46	-0.03985
	1984.39	-0.03931
	1986.32	-0.03877
	1988.25	-0.03821
	1990.18	-0.03779
	1992.11	-0.03648
	1994.04	-0.0361
	1995.96	-0.03593
	1997.89	-0.03588
	1999.82	-0.03604
	2001.75	-0.03674
	2003.68	-0.03761
	2005.61	-0.03897
	2007.53	-0.04019
	2009.46	-0.0415
	2011.39	-0.04211
	2013.32	-0.04274
	2015.25	-0.04256
	2017.18	-0.04183
	2019.11	-0.0413
	2021.03	-0.04086
	2022.96	-0.04041
	2024.89	-0.04041
	2026.82	-0.03993
	2028.75	-0.04015
	2030.68	-0.04012
	2032.6	-0.04041
	2034.53	-0.04042
	2036.46	-0.03919
	2038.39	-0.03759
	2040.32	-0.03406
	2042.25	-0.03129
	2044.17	-0.02892
	2046.1	-0.02655
	2048.03	-0.02578
	2049.96	-0.0229
	2051.89	-0.02117
	2053.82	-0.01655
	2055.75	-0.01163
	2057.67	-0.006
	2059.6	-0.000998795
	2061.53	0.00034509
	2063.46	0.00772
	2065.39	0.02329
	2067.32	0.04837
	2069.24	0.0751
	2071.17	0.0986
	2073.1	0.11967
	2075.03	0.12311
	2076.96	0.13069
	2078.89	0.12119
	2080.82	0.12542
	2082.74	0.12218
	2084.67	0.13093
	2086.6	0.14423
	2088.53	0.15731
	2090.46	0.18423
	2092.39	0.19569
	2094.32	0.22695
	2096.24	0.23288
	2098.17	0.25849
	2100.1	0.25189
	2102.03	0.25495
	2103.96	0.2306
	2105.89	0.21065
	2107.81	0.17551
	2109.74	0.14105
	2111.67	0.10632
	2113.6	0.07243
	2115.53	0.04967
	2117.46	0.02866
	2119.39	0.01946
	2121.31	0.01004
	2123.24	0.00754
	2125.17	0.00353
	2127.1	0.00281
	2129.03	0.00119
	2130.96	0.00103
	2132.89	0.000260819
	2134.81	0.000142141
	2136.74	-5.98504e-06
	2138.67	-0.000117305
	2140.6	-0.000844974
	2142.53	-0.00177
	2144.45	-0.000596126
	2146.38	-9.82956e-07
	2148.31	0.000120946
	2150.24	0.000735337
	2152.17	0.00131
	2154.1	0.00241
	2156.03	0.00307
	2157.95	0.00432
	2159.88	0.00498
	2161.81	0.00636
	2163.74	0.00703
	2165.67	0.00833
	2167.6	0.0089
	2169.53	0.00997
	2171.45	0.01014
	2173.38	0.01076
	2175.31	0.01062
	2177.24	0.011
	2179.17	0.01068
	2181.1	0.01073
	2183.03	0.01007
	2184.95	0.00978
	2186.88	0.00902
	2188.81	0.00865
	2190.74	0.00783
	2192.67	0.00738
	2194.59	0.00659
	2196.52	0.00605
	2198.45	0.00525
	2200.38	0.00474
	2202.31	0.00404
	2204.24	0.00357
	2206.17	0.00295
	2208.09	0.00249
	2210.02	0.00196
	2211.95	0.00163
	2213.88	0.00124
	2215.81	0.000995318
	2217.74	0.00071211
	2219.67	0.000543967
	2221.59	0.000367503
	2223.52	0.000280619
	2225.45	0.000181349
	2227.38	0.00013478
	2229.31	8.72872e-05
	2231.24	7.19217e-05
	2233.16	4.84379e-05
	2235.09	4.3446e-05
	2237.02	2.88256e-05
	2238.95	2.84715e-05
	2240.88	1.92617e-05
	2242.81	2.25846e-05
	2244.74	1.92558e-05
	2246.66	2.16543e-05
	2248.59	1.61812e-05
	2250.52	2.13824e-05
	2252.45	1.92398e-05
	2254.38	2.48944e-05
	2256.31	2.59213e-05
	2258.24	3.62531e-05
	2260.16	3.53416e-05
	2262.09	3.85549e-05
	2264.02	3.32141e-05
	2265.95	3.9874e-05
	2267.88	4.01565e-05
	2269.81	4.69221e-05
	2271.73	4.23936e-05
	2273.66	4.89441e-05
	2275.59	4.34633e-05
	2277.52	4.24385e-05
	2279.45	3.37674e-05
	2281.38	3.49963e-05
	2283.3	3.65845e-05
	2285.23	5.79502e-05
	2287.16	8.42437e-05
	2289.09	0.000133275
	2291.02	0.000186018
	2292.95	0.000274836
	2294.88	0.000369726
	2296.8	0.000503677
	2298.73	0.000623017
	2300.66	0.000773357
	2302.59	0.000928587
	2304.52	0.00124
	2306.45	0.00164
	2308.38	0.00212
	2310.3	0.00251
	2312.23	0.0028
	2314.16	0.00297
	2316.09	0.00353
	2318.02	0.0045
	2319.95	0.00576
	2321.87	0.00658
	2323.8	0.00718
	2325.73	0.00768
	2327.66	0.00866
	2329.59	0.00949
	2331.52	0.00976
	2333.45	0.00961
	2335.37	0.01039
	2337.3	0.0118
	2339.23	0.01432
	2341.16	0.01688
	2343.09	0.01735
	2345.02	0.01335
	2346.94	0.0091
	2348.87	0.00802
	2350.8	0.00929
	2352.73	0.01101
	2354.66	0.01339
	2356.59	0.01539
	2358.51	0.0165
	2360.44	0.01624
	2362.37	0.01545
	2364.3	0.01377
	2366.23	0.01166
	2368.16	0.00938
	2370.09	0.00709
	2372.01	0.005
	2373.94	0.00341
	2375.87	0.00223
	2377.8	0.00139
	2379.73	0.000765385
	2381.66	0.000323961
	2383.59	8.67637e-05
	2385.51	1.08453e-05
	2387.44	-6.48239e-08
	2389.37	-4.23668e-06
	2391.3	-8.34481e-06
	2393.23	-9.51093e-06
	2395.16	-1.14013e-05
	2397.08	-1.28145e-05
	2399.01	-1.37247e-05
	2400.94	-1.67635e-05
	2402.87	-1.87355e-05
	2404.8	-1.75971e-05
	2406.73	-1.73052e-05
	2408.66	-2.05542e-05
	2410.58	-2.15416e-05
	2412.51	-2.30799e-05
	2414.44	-2.51043e-05
	2416.37	-2.66867e-05
	2418.3	-2.74643e-05
	2420.23	-2.89482e-05
	2422.16	-3.13525e-05
	2424.08	-3.51254e-05
	2426.01	-3.75269e-05
	2427.94	-3.86231e-05
	2429.87	-3.81179e-05
	2431.8	-4.24113e-05
	2433.72	-4.46794e-05
	2435.65	-4.24919e-05
	2437.58	-3.91953e-05
	2439.51	-3.8928e-05
	2441.44	-4.05937e-05
	2443.37	-4.53606e-05
	2445.3	-4.66791e-05
	2447.22	-4.68618e-05
	2449.15	-4.40919e-05
	2451.08	-4.86593e-05
	2453.01	-4.99191e-05
	2454.94	-4.96377e-05
	2456.87	-5.0296e-05
	2458.8	-5.10552e-05
	2460.72	-4.79955e-05
	2462.65	-5.28813e-05
	2464.58	-5.5016e-05
	2466.51	-5.73377e-05
	2468.44	-5.53829e-05
	2470.37	-5.51919e-05
	2472.3	-5.30586e-05
	2474.22	-5.47194e-05
	2476.15	-5.4922e-05
	2478.08	-5.58096e-05
	2480.01	-5.34422e-05
	2481.94	-5.40133e-05
	2483.86	-4.95989e-05
	2485.79	-4.95084e-05
	2487.72	-4.76722e-05
	2489.65	-4.34323e-05
	2491.58	-3.81633e-05
	2493.51	-3.85214e-05
	2495.44	-3.63415e-05
	2497.36	-3.31724e-05
	2499.29	-3.07226e-05
	2501.22	-3.25579e-05
	2503.15	-2.98755e-05
	2505.08	-2.96619e-05
	2507.01	-2.86905e-05
	2508.94	-2.88232e-05
	2510.86	-2.64994e-05
	2512.79	-2.54595e-05
	2514.72	-2.10078e-05
	2516.65	-1.93577e-05
	2518.58	-1.79603e-05
	2520.51	-1.81226e-05
	2522.43	-1.519e-05
	2524.36	-1.39142e-05
	2526.29	-1.02752e-05
	2528.22	-6.74067e-06
	2530.15	-3.49008e-06
	2532.08	-2.2445e-06
	2534.01	-8.11554e-07
	2535.93	-1.17124e-07
	2537.86	1.72448e-07
	2539.79	7.5269e-07
	2541.72	2.47747e-06
	2543.65	4.40878e-06
	2545.58	8.01466e-06
	2547.51	1.25289e-05
	2549.43	1.7114e-05
	2551.36	2.10572e-05
	2553.29	2.71296e-05
	2555.22	2.87181e-05
	2557.15	3.70157e-05
	2559.08	4.75158e-05
	2561	5.76691e-05
	2562.93	6.16737e-05
	2564.86	7.00023e-05
	2566.79	7.61286e-05
	2568.72	8.55973e-05
	2570.65	9.66385e-05
	2572.57	0.000107241
	2574.5	0.000106602
	2576.43	0.000117989
	2578.36	0.000133352
	2580.29	0.000150754
	2582.22	0.000157264
	2584.15	0.000175058
	2586.07	0.000192388
	2588	0.000208119
	2589.93	0.000222558
	2591.86	0.000245189
	2593.79	0.000256795
	2595.72	0.000275402
	2597.64	0.000293766
	2599.57	0.000320359
	2601.5	0.000336523
	2603.43	0.000343526
	2605.36	0.000340959
	2607.29	0.000356645
	2609.22	0.000361789
	2611.14	0.000366311
	2613.07	0.000368586
	2615	0.000374196
	2616.93	0.000364176
	2618.86	0.000365117
	2620.79	0.000379261
	2622.72	0.000399253
	2624.64	0.000405754
	2626.57	0.000406701
	2628.5	0.000402615
	2630.43	0.000419409
	2632.36	0.000433785
	2634.29	0.000446153
	2636.21	0.00045248
	2638.14	0.000470521
	2640.07	0.000470394
	2642	0.000478629
	2643.93	0.000491747
	2645.86	0.000513674
	2647.78	0.000524301
	2649.71	0.000538171
	2651.64	0.000547949
	2653.57	0.000560633
	2655.5	0.000563758
	2657.43	0.000583032
	2659.36	0.000599734
	2661.28	0.000607316
	2663.21	0.000606037
	2665.14	0.000627275
	2667.07	0.00065022
	2669	0.000672542
	2670.93	0.000678904
	2672.86	0.000685697
	2674.78	0.000708989
	2676.71	0.000722023
	2678.64	0.000722663
	2680.57	0.000746137
	2682.5	0.000773899
	2684.43	0.00079377
	2686.35	0.00081017
	2688.28	0.000832774
	2690.21	0.000851474
	2692.14	0.0008795
	2694.07	0.000902306
	2696	0.000925787
	2697.93	0.000945166
	2699.85	0.000968908
	2701.78	0.000999149
	2703.71	0.00102
	2705.64	0.00104
	2707.57	0.00107
	2709.5	0.00111
	2711.43	0.00115
	2713.35	0.00118
	2715.28	0.00123
	2717.21	0.00127
	2719.14	0.00132
	2721.07	0.00137
	2722.99	0.0014
	2724.92	0.00139
	2726.85	0.00141
	2728.78	0.00146
	2730.71	0.0015
	2732.64	0.00153
	2734.57	0.00157
	2736.49	0.0016
	2738.42	0.00163
	2740.35	0.00167
	2742.28	0.00174
	2744.21	0.00179
	2746.14	0.00182
	2748.07	0.00185
	2749.99	0.00188
	2751.92	0.00191
	2753.85	0.00195
	2755.78	0.002
	2757.71	0.00205
	2759.64	0.00211
	2761.57	0.00216
	2763.49	0.00222
	2765.42	0.00225
	2767.35	0.00229
	2769.28	0.00235
	2771.21	0.00244
	2773.14	0.00247
	2775.06	0.00249
	2776.99	0.00252
	2778.92	0.0026
	2780.85	0.00268
	2782.78	0.00273
	2784.71	0.00278
	2786.64	0.00283
	2788.56	0.00287
	2790.49	0.00296
	2792.42	0.00301
	2794.35	0.00307
	2796.28	0.00313
	2798.21	0.00321
	2800.13	0.00326
	2802.06	0.00333
	2803.99	0.0034
	2805.92	0.00349
	2807.85	0.00354
	2809.78	0.00359
	2811.7	0.00363
	2813.63	0.00372
	2815.56	0.0038
	2817.49	0.00383
	2819.42	0.00382
	2821.35	0.00379
	2823.28	0.00372
	2825.2	0.0037
	2827.13	0.00366
	2829.06	0.00365
	2830.99	0.0037
	2832.92	0.00377
	2834.85	0.00387
	2836.78	0.00403
	2838.7	0.00422
	2840.63	0.00445
	2842.56	0.00477
	2844.49	0.0051
	2846.42	0.00537
	2848.35	0.00565
	2850.27	0.00583
	2852.2	0.00584
	2854.13	0.00576
	2856.06	0.00574
	2857.99	0.00569
	2859.92	0.00566
	2861.84	0.00567
	2863.77	0.00567
	2865.7	0.00563
	2867.63	0.00565
	2869.56	0.00583
	2871.49	0.00596
	2873.42	0.00597
	2875.34	0.00609
	2877.27	0.00617
	2879.2	0.00623
	2881.13	0.00632
	2883.06	0.00645
	2884.99	0.00657
	2886.91	0.00673
	2888.84	0.00679
	2890.77	0.00681
	2892.7	0.00686
	2894.63	0.00696
	2896.56	0.00698
	2898.49	0.00706
	2900.41	0.00714
	2902.34	0.00726
	2904.27	0.00737
	2906.2	0.00747
	2908.13	0.00749
	2910.06	0.00752
	2911.99	0.00754
	2913.91	0.00763
	2915.84	0.00769
	2917.77	0.00779
	2919.7	0.00794
	2921.63	0.00808
	2923.56	0.00814
	2925.48	0.00825
	2927.41	0.00841
	2929.34	0.00863
	2931.27	0.00888
	2933.2	0.00923
	2935.13	0.0094
	2937.05	0.00944
	2938.98	0.00949
	2940.91	0.00962
	2942.84	0.00981
	2944.77	0.00989
	2946.7	0.00991
	2948.63	0.00993
	2950.55	0.01003
	2952.48	0.01011
	2954.41	0.01012
	2956.34	0.01026
	2958.27	0.01038
	2960.2	0.01044
	2962.12	0.01046
	2964.05	0.01055
	2965.98	0.01066
	2967.91	0.01085
	2969.84	0.01098
	2971.77	0.01097
	2973.7	0.01108
	2975.62	0.01136
	2977.55	0.01146
	2979.48	0.01152
	2981.41	0.01148
	2983.34	0.01149
	2985.27	0.01159
	2987.2	0.01181
	2989.12	0.01187
	2991.05	0.01184
	2992.98	0.01194
	2994.91	0.01209
	2996.84	0.01222
	2998.77	0.01224
	3000.7	0.01228
	3002.62	0.01235
	3004.55	0.01243
	3006.48	0.01256
	3008.41	0.01263
	3010.34	0.01272
	3012.26	0.01288
	3014.19	0.01307
	3016.12	0.01322
	3018.05	0.01337
	3019.98	0.01349
	3021.91	0.01348
	3023.84	0.01354
	3025.76	0.01375
	3027.69	0.0139
	3029.62	0.01399
	3031.55	0.01406
	3033.48	0.01422
	3035.41	0.01431
	3037.34	0.01438
	3039.26	0.01456
	3041.19	0.01468
	3043.12	0.01486
	3045.05	0.015
	3046.98	0.01494
	3048.91	0.01499
	3050.84	0.0151
	3052.76	0.01526
	3054.69	0.01542
	3056.62	0.01559
	3058.55	0.01572
	3060.48	0.01583
	3062.41	0.016
	3064.33	0.0161
	3066.26	0.01611
	3068.19	0.01623
	3070.12	0.01639
	3072.05	0.01652
	3073.98	0.01658
	3075.91	0.01653
	3077.83	0.01652
	3079.76	0.01676
	3081.69	0.01707
	3083.62	0.0172
	3085.55	0.01716
	3087.48	0.01734
	3089.4	0.01767
	3091.33	0.01769
	3093.26	0.01762
	3095.19	0.01765
	3097.12	0.01771
	3099.05	0.01787
	3100.97	0.01815
	3102.9	0.01838
	3104.83	0.01857
	3106.76	0.01858
	3108.69	0.01846
	3110.62	0.01847
	3112.55	0.01863
	3114.47	0.01874
	3116.4	0.01895
	3118.33	0.01911
	3120.26	0.01927
	3122.19	0.01936
	3124.12	0.01942
	3126.05	0.01946
	3127.97	0.01958
	3129.9	0.01972
	3131.83	0.01988
	3133.76	0.02003
	3135.69	0.02012
	3137.62	0.02007
	3139.54	0.01999
	3141.47	0.02015
	3143.4	0.0203
	3145.33	0.02032
	3147.26	0.02039
	3149.19	0.02045
	3151.11	0.02075
	3153.04	0.02083
	3154.97	0.02095
	3156.9	0.02114
	3158.83	0.02123
	3160.76	0.02134
	3162.69	0.02145
	3164.61	0.02123
	3166.54	0.02116
	3168.47	0.0214
	3170.4	0.02164
	3172.33	0.02169
	3174.26	0.02172
	3176.18	0.02146
	3178.11	0.02143
	3180.04	0.02187
	3181.97	0.02215
	3183.9	0.02194
	3185.83	0.02203
	3187.76	0.02228
	3189.68	0.02242
	3191.61	0.02252
	3193.54	0.0226
	3195.47	0.02244
	3197.4	0.02242
	3199.33	0.0226
	3201.26	0.02272
	3203.18	0.02283
	3205.11	0.02298
	3207.04	0.02293
	3208.97	0.02303
	3210.9	0.02312
	3212.83	0.02311
	3214.75	0.02302
	3216.68	0.02313
	3218.61	0.02305
	3220.54	0.02302
	3222.47	0.02318
	3224.4	0.02334
	3226.32	0.02315
	3228.25	0.02306
	3230.18	0.02321
	3232.11	0.02331
	3234.04	0.02317
	3235.97	0.02311
	3237.9	0.02342
	3239.82	0.02359
	3241.75	0.02334
	3243.68	0.02303
	3245.61	0.02311
	3247.54	0.0234
	3249.47	0.02337
	3251.39	0.02347
	3253.32	0.02343
	3255.25	0.02323
	3257.18	0.02309
	3259.11	0.02319
	3261.04	0.02332
	3262.97	0.02343
	3264.89	0.02318
	3266.82	0.0232
	3268.75	0.02338
	3270.68	0.02348
	3272.61	0.02332
	3274.54	0.02303
	3276.47	0.02307
	3278.39	0.02333
	3280.32	0.02345
	3282.25	0.0234
	3284.18	0.02328
	3286.11	0.02342
	3288.04	0.02356
	3289.97	0.02366
	3291.89	0.02364
	3293.82	0.02369
	3295.75	0.02341
	3297.68	0.02309
	3299.61	0.02323
	3301.53	0.02335
	3303.46	0.02342
	3305.39	0.02354
	3307.32	0.02329
	3309.25	0.02334
	3311.18	0.02338
	3313.11	0.0233
	3315.03	0.02337
	3316.96	0.02347
	3318.89	0.02344
	3320.82	0.02342
	3322.75	0.02326
	3324.68	0.02318
	3326.61	0.02302
	3328.53	0.02318
	3330.46	0.02316
	3332.39	0.02313
	3334.32	0.02315
	3336.25	0.023
	3338.18	0.02289
	3340.11	0.02282
	3342.03	0.02259
	3343.96	0.02267
	3345.89	0.02288
	3347.82	0.02304
	3349.75	0.02305
	3351.68	0.02283
	3353.6	0.02234
	3355.53	0.02218
	3357.46	0.0223
	3359.39	0.02226
	3361.32	0.02229
	3363.25	0.02236
	3365.18	0.02208
	3367.1	0.02198
	3369.03	0.02202
	3370.96	0.02192
	3372.89	0.02185
	3374.82	0.02198
	3376.75	0.02216
	3378.67	0.02236
	3380.6	0.02217
	3382.53	0.02186
	3384.46	0.02177
	3386.39	0.0217
	3388.32	0.02151
	3390.24	0.02142
	3392.17	0.02128
	3394.1	0.02107
	3396.03	0.02089
	3397.96	0.02071
	3399.89	0.02054
	3401.82	0.02045
	3403.74	0.0203
	3405.67	0.02033
	3407.6	0.02027
	3409.53	0.02013
	3411.46	0.02005
	3413.39	0.01995
	3415.32	0.01974
	3417.24	0.0196
	3419.17	0.01927
	3421.1	0.01895
	3423.03	0.01894
	3424.96	0.01915
	3426.89	0.01946
	3428.81	0.01927
	3430.74	0.0187
	3432.67	0.01848
	3434.6	0.01836
	3436.53	0.01813
	3438.46	0.01832
	3440.39	0.01835
	3442.31	0.01804
	3444.24	0.01775
	3446.17	0.01742
	3448.1	0.01749
	3450.03	0.01766
	3451.96	0.01744
	3453.88	0.0171
	3455.81	0.0168
	3457.74	0.01669
	3459.67	0.01683
	3461.6	0.01679
	3463.53	0.01639
	3465.45	0.01613
	3467.38	0.01614
	3469.31	0.01609
	3471.24	0.01593
	3473.17	0.01583
	3475.1	0.01584
	3477.03	0.01575
	3478.95	0.01542
	3480.88	0.01493
	3482.81	0.01476
	3484.74	0.015
	3486.67	0.01492
	3488.6	0.01477
	3490.53	0.01467
	3492.45	0.01446
	3494.38	0.01443
	3496.31	0.01447
	3498.24	0.01438
	3500.17	0.01405
	3502.1	0.01373
	3504.02	0.01387
	3505.95	0.01409
	3507.88	0.01407
	3509.81	0.01377
	3511.74	0.01339
	3513.67	0.01333
	3515.59	0.01343
	3517.52	0.01331
	3519.45	0.01326
	3521.38	0.013
	3523.31	0.01272
	3525.24	0.01267
	3527.17	0.0125
	3529.09	0.01243
	3531.02	0.01246
	3532.95	0.01223
	3534.88	0.01188
	3536.81	0.01149
	3538.74	0.01147
	3540.66	0.01153
	3542.59	0.0111
	3544.52	0.01026
	3546.45	0.00983
	3548.38	0.00977
	3550.31	0.00973
	3552.24	0.00942
	3554.16	0.00935
	3556.09	0.00925
	3558.02	0.00896
	3559.95	0.0088
	3561.88	0.00887
	3563.81	0.00887
	3565.74	0.00811
	3567.66	0.00737
	3569.59	0.00735
	3571.52	0.00732
	3573.45	0.00697
	3575.38	0.00646
	3577.31	0.00604
	3579.24	0.00553
	3581.16	0.00508
	3583.09	0.00462
	3585.02	0.00409
	3586.95	0.00351
	3588.88	0.00332
	3590.8	0.00331
	3592.73	0.00316
	3594.66	0.00302
	3596.59	0.00301
	3598.52	0.00294
	3600.45	0.00281
	3602.38	0.00266
	3604.3	0.00249
	3606.23	0.00234
	3608.16	0.00203
	3610.09	0.00172
	3612.02	0.00149
	3613.95	0.00121
	3615.88	0.00105
	3617.8	0.000801813
	3619.73	0.000557557
	3621.66	0.000400387
	3623.59	0.000282434
	3625.52	0.000193241
	3627.45	0.000202592
	3629.38	0.000229727
	3631.3	0.000174755
	3633.23	0.000179618
	3635.16	0.000195698
	3637.09	0.000248616
	3639.02	0.00035449
	3640.95	0.000512206
	3642.87	0.000675544
	3644.8	0.000826483
	3646.73	0.00107
	3648.66	0.00141
	3650.59	0.00164
	3652.52	0.00181
	3654.45	0.00172
	3656.37	0.0013
	3658.3	0.00095388
	3660.23	0.000539633
	3662.16	0.000166256
	3664.09	7.219e-06
	3666.02	-3.7446e-05
	3667.94	-0.000234521
	3669.87	-0.000696802
	3671.8	-0.000997562
	3673.73	-0.000965636
	3675.66	-0.00114
	3677.59	-0.00136
	3679.51	-0.00153
	3681.44	-0.00178
	3683.37	-0.00208
	3685.3	-0.00237
	3687.23	-0.00243
	3689.16	-0.00221
	3691.09	-0.0022
	3693.01	-0.0022
	3694.94	-0.00209
	3696.87	-0.00207
	3698.8	-0.00204
	3700.73	-0.00178
	3702.66	-0.00164
	3704.59	-0.00167
	3706.51	-0.00163
	3708.44	-0.0014
	3710.37	-0.00106
	3712.3	-0.000961387
	3714.23	-0.000967201
	3716.16	-0.000936161
	3718.08	-0.000904256
	3720.01	-0.000943106
	3721.94	-0.00114
	3723.87	-0.00155
	3725.8	-0.00218
	3727.73	-0.00303
	3729.66	-0.00399
	3731.58	-0.00502
	3733.51	-0.00568
	3735.44	-0.00652
	3737.37	-0.00724
	3739.3	-0.00717
	3741.23	-0.00633
	3743.16	-0.00488
	3745.08	-0.00436
	3747.01	-0.00436
	3748.94	-0.00388
	3750.87	-0.00367
	3752.8	-0.00403
	3754.72	-0.00426
	3756.65	-0.00425
	3758.58	-0.0042
	3760.51	-0.00434
	3762.44	-0.00436
	3764.37	-0.00421
	3766.3	-0.00421
	3768.22	-0.00406
	3770.15	-0.00396
	3772.08	-0.0041
	3774.01	-0.00427
	3775.94	-0.00436
	3777.87	-0.00422
	3779.8	-0.00413
	3781.72	-0.00407
	3783.65	-0.00385
	3785.58	-0.00368
	3787.51	-0.0036
	3789.44	-0.00358
	3791.37	-0.00362
	3793.3	-0.00366
	3795.22	-0.0037
	3797.15	-0.0038
	3799.08	-0.00364
	3801.01	-0.00339
	3802.94	-0.00348
	3804.86	-0.00334
	3806.79	-0.00322
	3808.72	-0.00337
	3810.65	-0.00349
	3812.58	-0.00353
	3814.51	-0.00339
	3816.44	-0.00345
	3818.36	-0.0034
	3820.29	-0.00309
	3822.22	-0.00315
	3824.15	-0.00313
	3826.08	-0.0031
	3828.01	-0.00318
	3829.94	-0.00316
	3831.86	-0.00314
	3833.79	-0.00313
	3835.72	-0.00299
	3837.65	-0.00284
	3839.58	-0.00278
	3841.51	-0.00271
	3843.43	-0.00271
	3845.36	-0.0028
	3847.29	-0.00285
	3849.22	-0.00284
	3851.15	-0.00248
	3853.08	-0.00221
	3855.01	-0.00239
	3856.93	-0.00251
	3858.86	-0.00255
	3860.79	-0.00247
	3862.72	-0.00237
	3864.65	-0.00237
	3866.58	-0.0024
	3868.51	-0.0022
	3870.43	-0.00209
	3872.36	-0.002
	3874.29	-0.00201
	3876.22	-0.00209
	3878.15	-0.00201
	3880.08	-0.00193
	3882	-0.00191
	3883.93	-0.00178
	3885.86	-0.00181
	3887.79	-0.00185
	3889.72	-0.00169
	3891.65	-0.00162
	3893.57	-0.00167
	3895.5	-0.00169
	3897.43	-0.00162
	3899.36	-0.00154
	3901.29	-0.00146
	3903.22	-0.00136
	3905.15	-0.00134
	3907.07	-0.00134
	3909	-0.00132
	3910.93	-0.00129
	3912.86	-0.00128
	3914.79	-0.00124
	3916.72	-0.00118
	3918.64	-0.00117
	3920.57	-0.00117
	3922.5	-0.00111
	3924.43	-0.00107
	3926.36	-0.00107
	3928.29	-0.00103
	3930.22	-0.000964628
	3932.14	-0.000914342
	3934.07	-0.000908605
	3936	-0.000878282
	3937.93	-0.000861843
	3939.86	-0.000841778
	3941.79	-0.000803724
	3943.72	-0.000804086
	3945.64	-0.000787481
	3947.57	-0.000740236
	3949.5	-0.000708132
	3951.43	-0.000706603
	3953.36	-0.000678097
	3955.29	-0.000649319
	3957.21	-0.000647521
	3959.14	-0.000633973
	3961.07	-0.000606165
	3963	-0.00059145
	3964.93	-0.000582123
	3966.86	-0.000579002
	3968.78	-0.000578304
	3970.71	-0.000571395
	3972.64	-0.000560987
	3974.57	-0.000548656
	3976.5	-0.000539394
	3978.43	-0.000527518
	3980.36	-0.000499589
	3982.28	-0.000487664
	3984.21	-0.000485753
	3986.14	-0.000491446
	3988.07	-0.00050398
	3990	-0.000509211
	3991.93	-0.000501811
	3993.86	-0.000487451
	3995.78	-0.000484159
	3997.71	-0.000477853
	3999.64	-0.000474478
	4001.57	0

## Sheet: Figure S11
	Ce 3d																	o 1s
	870.08	112543	870.08	96483.7	96483.7	96483.7	96483.7	96483.7	96483.7	96483.7	96483.7	96483.7	96483.7	96483.7	96483.7			525.08	27878.5	525.08	28315.8	28315.7	28315.7	28315.8	28315.7
	870.18	112993	870.2	96766.1	96766.1	96766.1	96766.1	96766.1	96766.1	96766.1	96766.1	96766.1	96766.1	96766.1	96766.1			525.18	28304.1	525.13	28338.9	28338.9	28338.9	28338.9	28338.9
	870.28	113506	870.32	97048.6	97048.6	97048.6	97048.6	97048.6	97048.6	97048.6	97048.6	97048.6	97048.6	97048.6	97048.6			525.28	28814	525.18	28362.1	28362	28362	28362.1	28362
	870.38	113136	870.441	97331.1	97331.1	97331.1	97331.1	97331.1	97331.1	97331.1	97331.1	97331.1	97331.1	97331.1	97331.1			525.38	28751.6	525.23	28385.2	28385.1	28385.1	28385.2	28385.1
	870.48	112712	870.561	97613.5	97613.5	97613.5	97613.5	97613.5	97613.5	97613.5	97613.5	97613.5	97613.5	97613.5	97613.5			525.48	28852.9	525.279	28408.4	28408.3	28408.3	28408.4	28408.3
	870.58	112684	870.681	97896	97896	97896	97896	97896	97896	97896	97896	97896	97896	97896	97896			525.58	28614.6	525.329	28431.6	28431.4	28431.4	28431.6	28431.4
	870.68	112782	870.801	98178.5	98178.5	98178.5	98178.5	98178.5	98178.5	98178.5	98178.5	98178.5	98178.5	98178.5	98178.5			525.68	28529	525.379	28454.7	28454.5	28454.5	28454.7	28454.5
	870.78	112557	870.922	98460.9	98460.9	98460.9	98460.9	98460.9	98460.9	98460.9	98460.9	98460.9	98460.9	98460.9	98460.9			525.78	28427.1	525.429	28477.9	28477.7	28477.7	28477.9	28477.7
	870.88	112152	871.042	98743.4	98743.4	98743.4	98743.4	98743.4	98743.4	98743.4	98743.4	98743.4	98743.4	98743.4	98743.4			525.88	28735.7	525.479	28501.1	28500.8	28500.8	28501.1	28500.8
	870.98	112169	871.162	99025.9	99025.9	99025.9	99025.9	99025.9	99025.9	99025.9	99025.9	99025.9	99025.9	99025.9	99025.9			525.98	28805.6	525.529	28524.3	28523.9	28523.9	28524.3	28523.9
	871.08	113001	871.282	99308.3	99308.3	99308.3	99308.3	99308.3	99308.3	99308.3	99308.3	99308.3	99308.3	99308.3	99308.3			526.08	28847.2	525.579	28547.6	28547.1	28547.1	28547.6	28547.1
	871.18	112115	871.403	99590.8	99590.8	99590.8	99590.8	99590.8	99590.8	99590.8	99590.8	99590.8	99590.8	99590.8	99590.8			526.18	28966.5	525.629	28570.8	28570.2	28570.2	28570.8	28570.2
	871.28	111418	871.523	99873.3	99873.3	99873.3	99873.3	99873.3	99873.3	99873.3	99873.3	99873.3	99873.3	99873.3	99873.3			526.28	29177.8	525.678	28594.1	28593.4	28593.4	28594.1	28593.4
	871.38	111993	871.643	100156	100156	100156	100156	100156	100156	100156	100156	100156	100156	100156	100156			526.38	29452.5	525.728	28617.4	28616.5	28616.5	28617.4	28616.5
	871.48	112962	871.763	100438	100438	100438	100438	100438	100438	100438	100438	100438	100438	100438	100438			526.48	29566.4	525.778	28640.8	28639.6	28639.6	28640.8	28639.6
	871.58	112479	871.884	100721	100721	100721	100721	100721	100721	100721	100721	100721	100721	100721	100721			526.58	29459.2	525.828	28664.2	28662.8	28662.8	28664.2	28662.8
	871.68	112336	872.004	101003	101003	101003	101003	101003	101003	101003	101003	101003	101003	101003	101003			526.68	29808.2	525.878	28687.6	28685.9	28685.9	28687.6	28685.9
	871.78	112686	872.124	101286	101286	101286	101286	101286	101286	101286	101286	101286	101286	101286	101286			526.78	29825.4	525.928	28711.2	28709	28709	28711.2	28709
	871.88	113014	872.244	101568	101568	101568	101568	101568	101568	101568	101568	101568	101568	101568	101568			526.88	30038.8	525.978	28734.8	28732.2	28732.2	28734.8	28732.2
	871.98	112665	872.365	101851	101851	101851	101851	101851	101851	101851	101851	101851	101851	101851	101851			526.98	30082.1	526.028	28758.5	28755.3	28755.3	28758.5	28755.3
	872.08	112397	872.485	102133	102133	102133	102133	102133	102133	102133	102133	102133	102133	102133	102133			527.08	30460.2	526.078	28782.4	28778.5	28778.5	28782.4	28778.5
	872.18	112188	872.605	102415	102415	102415	102415	102415	102415	102415	102415	102415	102415	102415	102415			527.18	30856.8	526.127	28806.4	28801.6	28801.6	28806.4	28801.6
	872.28	112192	872.725	102698	102698	102698	102698	102698	102698	102698	102698	102698	102698	102698	102698			527.28	31507.2	526.177	28830.5	28824.7	28824.7	28830.5	28824.7
	872.38	112529	872.846	102980	102980	102980	102980	102980	102980	102980	102980	102980	102980	102980	102980			527.38	32478.4	526.227	28854.9	28847.9	28847.9	28854.9	28847.9
	872.48	112146	872.966	103263	103263	103263	103263	103263	103263	103263	103263	103263	103263	103263	103263			527.48	33299.2	526.277	28879.6	28871	28871	28879.6	28871
	872.58	112180	873.086	103545	103545	103545	103545	103545	103545	103545	103545	103545	103545	103545	103545			527.58	34220.1	526.327	28904.5	28894.1	28894.1	28904.5	28894.1
	872.68	112583	873.206	103828	103828	103828	103828	103828	103828	103828	103828	103828	103828	103828	103828			527.68	35296.3	526.377	28929.8	28917.3	28917.3	28929.8	28917.3
	872.78	113032	873.326	104110	104110	104110	104110	104110	104110	104110	104110	104110	104110	104110	104110			527.78	37308.8	526.427	28955.5	28940.4	28940.4	28955.5	28940.4
	872.88	112456	873.447	104393	104393	104393	104393	104393	104393	104393	104393	104393	104393	104393	104393			527.88	39623.6	526.477	28981.7	28963.5	28963.6	28981.6	28963.5
	872.98	112101	873.567	104675	104675	104675	104675	104675	104675	104675	104675	104675	104675	104675	104675			527.98	42605.6	526.526	29008.5	28986.7	28986.8	29008.4	28986.7
	873.08	112125	873.687	104958	104958	104958	104958	104958	104958	104958	104958	104958	104958	104958	104958			528.08	46683.4	526.576	29035.9	29009.8	29010	29035.8	29009.8
	873.18	111799	873.807	105240	105240	105240	105240	105240	105240	105240	105240	105240	105240	105240	105240			528.18	53024.7	526.626	29064.2	29033	29033.2	29064	29033
	873.28	111909	873.928	105523	105523	105523	105523	105523	105523	105523	105523	105523	105523	105523	105523			528.28	61718.7	526.676	29093.5	29056.1	29056.5	29093.1	29056.1
	873.38	113272	874.048	105805	105805	105805	105805	105805	105805	105805	105805	105805	105805	105805	105805			528.38	73214.9	526.726	29124	29079.2	29079.9	29123.3	29079.2
	873.48	112586	874.168	106088	106088	106088	106088	106088	106088	106088	106088	106088	106088	106088	106088			528.48	87619.9	526.776	29155.8	29102.4	29103.5	29154.7	29102.4
	873.58	111983	874.288	106370	106370	106370	106370	106370	106370	106370	106370	106370	106370	106370	106370			528.58	103905	526.826	29189.3	29125.5	29127.3	29187.5	29125.5
	873.68	111976	874.409	106652	106652	106652	106652	106652	106652	106652	106652	106652	106652	106652	106652			528.68	123509	526.876	29224.8	29148.6	29151.5	29222	29148.6
	873.78	112541	874.529	106935	106935	106935	106935	106935	106935	106935	106935	106935	106935	106935	106935			528.78	143862	526.925	29262.9	29171.8	29176.3	29258.4	29171.8
	873.88	112864	874.649	107217	107217	107217	107217	107217	107217	107217	107217	107217	107217	107217	107217			528.88	163193	526.975	29304	29194.9	29202	29296.9	29194.9
	873.98	112219	874.769	107500	107500	107500	107500	107500	107500	107500	107500	107500	107500	107500	107500			528.98	178967	527.025	29348.9	29218.1	29229.1	29337.9	29218.1
	874.08	112260	874.89	107782	107782	107782	107782	107782	107782	107782	107782	107782	107782	107782	107782			529.08	191169	527.075	29398.8	29241.2	29258.2	29381.8	29241.2
	874.18	112577	875.01	108065	108065	108065	108065	108065	108065	108065	108065	108065	108065	108065	108065			529.18	196977	527.125	29454.9	29264.3	29290.3	29428.9	29264.3
	874.28	112552	875.13	108347	108347	108347	108347	108347	108347	108347	108347	108347	108347	108347	108347			529.28	196922	527.175	29519	29287.5	29326.7	29479.7	29287.5
	874.38	112406	875.25	108630	108630	108630	108630	108630	108630	108630	108630	108630	108630	108630	108630			529.38	192247	527.225	29593.5	29310.6	29369.4	29534.8	29310.6
	874.48	111879	875.371	108912	108912	108912	108912	108912	108912	108912	108912	108912	108912	108912	108912			529.48	182522	527.275	29681.6	29333.7	29420.8	29594.5	29333.7
	874.58	112243	875.491	109195	109195	109195	109195	109195	109195	109195	109195	109195	109195	109195	109195			529.58	170104	527.324	29787.3	29356.9	29484.5	29659.7	29356.9
	874.68	112191	875.611	109477	109477	109477	109477	109477	109477	109477	109477	109477	109477	109477	109477			529.68	157202	527.374	29916.1	29380	29565.3	29730.9	29380
	874.78	111838	875.731	109760	109760	109760	109760	109760	109760	109760	109760	109760	109760	109760	109760			529.78	145493	527.424	30075	29403.1	29669.3	29808.8	29403.1
	874.88	111520	875.852	110042	110042	110042	110042	110042	110042	110042	110042	110042	110042	110042	110042			529.88	135194	527.474	30273	29426.3	29804.9	29894.4	29426.3
	874.98	112708	875.972	110325	110324	110325	110324	110325	110324	110324	110324	110324	110324	110324	110324			529.98	127029	527.524	30521.6	29449.4	29982.5	29988.5	29449.4
	875.08	113069	876.092	110607	110607	110607	110607	110607	110607	110607	110607	110607	110607	110607	110607			530.08	119261	527.574	30835.1	29472.6	30215.6	30092.1	29472.6
	875.18	112341	876.212	110890	110889	110889	110889	110890	110889	110889	110889	110889	110889	110889	110889			530.18	114453	527.624	31231.5	29495.7	30521	30206.2	29495.7
	875.28	111923	876.333	111172	111172	111172	111172	111172	111172	111172	111172	111172	111172	111172	111172			530.28	110323	527.674	31732.4	29518.8	30919.3	30332	29518.8
	875.38	112415	876.453	111455	111454	111455	111454	111455	111454	111454	111454	111454	111454	111454	111454			530.38	106965	527.723	32364.3	29542	31435.6	30470.7	29542
	875.48	112499	876.573	111738	111737	111737	111737	111737	111737	111737	111737	111737	111737	111737	111737			530.48	105089	527.773	33158.3	29565.1	32099.8	30623.6	29565.1
	875.58	112769	876.693	112021	112019	112020	112019	112020	112019	112019	112019	112019	112019	112019	112019			530.58	102684	527.823	34150.8	29588.2	32946.8	30792.3	29588.2
	875.68	112583	876.813	112304	112302	112304	112302	112303	112302	112302	112302	112302	112302	112302	112302			530.68	100169	527.873	35383.5	29611.4	34016.8	30978.1	29611.4
	875.78	112735	876.934	112589	112584	112588	112584	112586	112584	112584	112584	112584	112584	112584	112584			530.78	98445.1	527.923	36903	29634.5	35354.8	31182.7	29634.5
	875.88	112842	877.054	112875	112867	112873	112867	112869	112867	112867	112867	112867	112867	112867	112867			530.88	96992.9	527.973	38760.7	29657.7	37010.5	31407.8	29657.7
	875.98	112509	877.174	113163	113149	113160	113149	113152	113149	113149	113149	113149	113149	113149	113149			530.98	95932	528.023	41011.3	29680.8	39036.9	31655.2	29680.8
	876.08	112943	877.294	113455	113432	113451	113432	113435	113432	113432	113432	113432	113432	113432	113432			531.08	94970.3	528.073	43712	29703.9	41489.2	31926.8	29703.9
	876.18	113314	877.415	113753	113714	113748	113714	113719	113714	113714	113714	113714	113714	113714	113714			531.18	94669.8	528.122	46920	29727.1	44422.5	32224.5	29727.1
	876.28	113225	877.535	114060	113997	114053	113997	114003	113997	113997	113997	113997	113997	113997	113997			531.28	93420	528.172	50690.1	29750.2	47890	32550.3	29750.2
	876.38	112952	877.655	114381	114279	114371	114279	114288	114279	114279	114279	114279	114279	114279	114279			531.38	92377.8	528.222	55072.1	29773.3	51939.1	32906.4	29773.3
	876.48	113074	877.775	114723	114561	114710	114562	114574	114561	114561	114561	114561	114561	114561	114561			531.48	91394.8	528.272	60107.3	29796.5	56608.8	33294.9	29796.5
	876.58	113384	877.896	115095	114844	115077	114844	114861	114844	114844	114844	114844	114844	114844	114844			531.58	89415.1	528.322	65824.3	29819.6	61925.9	33718	29819.6
	876.68	113283	878.016	115510	115126	115485	115127	115150	115126	115126	115126	115126	115126	115126	115126			531.68	87119.7	528.372	72236.1	29842.7	67900.9	34177.9	29842.7
	876.78	113470	878.136	115982	115409	115949	115410	115441	115409	115409	115409	115409	115409	115409	115409			531.78	84533.2	528.422	79335.8	29865.9	74524.8	34676.9	29865.9
	876.88	113503	878.256	116531	115691	116487	115693	115734	115691	115691	115691	115691	115691	115691	115691			531.88	81490.4	528.472	87093.7	29889	81765.6	35217.1	29889
	876.98	113234	878.377	117179	115974	117119	115977	116030	115974	115974	115974	115974	115974	115974	115974			531.98	78551.2	528.521	95454.5	29912.2	89565.9	35800.8	29912.2
	877.08	112790	878.497	117952	116256	117870	116263	116331	116256	116256	116256	116256	116256	116256	116256			532.08	74762.2	528.571	104336	29935.3	97840.9	36430.1	29935.3
	877.18	113205	878.617	118875	116539	118764	116552	116636	116539	116539	116539	116539	116539	116539	116539			532.18	71681.3	528.621	113627	29958.4	106479	37107	29958.4
	877.28	113800	878.737	119975	116821	119824	116845	116949	116821	116821	116821	116821	116821	116821	116821			532.28	68623.1	528.671	123193	29981.6	115341	37833.7	29981.6
	877.38	113883	878.858	121276	117104	121067	117147	117269	117104	117104	117104	117104	117104	117104	117104			532.38	65791.5	528.721	132872	30004.7	124265	38611.9	30004.7
	877.48	113743	878.978	122795	117386	122504	117463	117600	117386	117386	117386	117386	117386	117386	117386			532.48	62180.9	528.771	142483	30027.8	133068	39443.4	30027.8
	877.58	113957	879.098	124543	117669	124135	117802	117944	117669	117669	117669	117669	117669	117669	117669			532.58	59009.2	528.821	151833	30051	141554	40329.6	30051
	877.68	114342	879.218	126523	117951	125944	118177	118303	117951	117951	117951	117951	117951	117951	117951			532.68	56456.7	528.871	160718	30074.1	149520	41272	30074.1
	877.78	113944	879.339	128725	118234	127902	118610	118680	118234	118234	118234	118234	118234	118234	118234			532.78	53703.5	528.92	168937	30097.3	156762	42271.5	30097.3
	877.88	113987	879.459	131135	118516	129957	119129	119081	118516	118516	118516	118516	118516	118516	118516			532.88	51501.1	528.97	176297	30120.4	163088	43329	30120.4
	877.98	114754	879.579	133732	118798	132046	119775	119508	118799	118798	118798	118798	118798	118798	118798			532.98	49333.7	529.02	182623	30143.5	168321	44444.9	30143.5
	878.08	115451	879.699	136497	119081	134088	120602	119968	119082	119081	119081	119081	119081	119081	119081			533.08	47394.4	529.07	187765	30166.7	172312	45619.5	30166.7
	878.18	116223	879.819	139420	119363	135997	121683	120466	119364	119363	119363	119363	119363	119363	119363			533.18	45662.7	529.12	191606	30189.8	174943	46852.5	30189.8
	878.28	116633	879.94	142508	119646	137684	123106	121008	119647	119646	119646	119646	119646	119646	119646			533.28	44149.1	529.17	194068	30212.9	176138	48143.4	30212.9
	878.38	116801	880.06	145794	119928	139068	124978	121603	119930	119928	119928	119928	119928	119928	119928			533.38	42852.7	529.22	195115	30236.1	175859	49491.2	30236.1
	878.48	117404	880.18	149341	120211	140080	127422	122258	120213	120211	120211	120211	120211	120211	120211			533.48	42214.4	529.27	194753	30259.2	174118	50894.4	30259.2
	878.58	118676	880.3	153242	120493	140674	130569	122982	120496	120493	120493	120493	120493	120493	120493			533.58	41218.6	529.319	193035	30282.3	170966	52351.1	30282.4
	878.68	119391	880.421	157617	120776	140831	134549	123785	120780	120776	120776	120776	120776	120776	120776			533.68	40611.9	529.369	190052	30305.5	166498	53859	30305.5
	878.78	120089	880.541	162602	121058	140558	139479	124676	121063	121058	121058	121058	121058	121058	121058			533.78	40047.5	529.419	185932	30328.6	160845	55415.2	30328.6
	878.88	121433	880.661	168329	121341	139891	145446	125666	121348	121341	121341	121341	121341	121341	121341			533.88	38920.3	529.469	180834	30351.8	154169	57016.4	30351.8
	878.98	122988	880.781	174904	121623	138889	152486	126766	121632	121623	121623	121623	121623	121623	121623			533.98	38218.1	529.519	174937	30374.9	146653	58658.6	30374.9
	879.08	125058	880.902	182384	121906	137629	160567	127987	121917	121906	121906	121906	121906	121906	121906			534.08	38256.3	529.569	168436	30398	138496	60337.6	30398.1
	879.18	126251	881.022	190749	122188	136198	169573	129339	122203	122188	122188	122188	122188	122188	122188			534.18	37720	529.619	161530	30421.2	129903	62048.6	30421.2
	879.28	127498	881.142	199888	122471	134684	179292	130833	122490	122471	122471	122471	122471	122471	122471			534.28	37264.7	529.669	154415	30444.3	121073	63786.1	30444.4
	879.38	130039	881.262	209588	122753	133170	189420	132478	122779	122753	122753	122753	122753	122753	122753			534.38	37265.2	529.718	147277	30467.4	112200	65544.4	30467.5
	879.48	132464	881.383	219539	123035	131729	199565	134283	123068	123035	123035	123035	123035	123035	123035			534.48	36791.2	529.768	140284	30490.6	103458	67317.3	30490.7
	879.58	133765	881.503	229348	123318	130416	209271	136255	123360	123318	123318	123318	123318	123318	123318			534.58	36472.3	529.818	133583	30513.7	94998.8	69098.1	30513.9
	879.68	136516	881.623	238575	123600	129271	218053	138398	123654	123600	123600	123600	123600	123600	123600			534.68	36444.1	529.868	127295	30536.9	86951.9	70879.9	30537.1
	879.78	138603	881.743	246767	123883	128315	225435	140715	123950	123883	123883	123883	123883	123883	123883			534.78	36203.1	529.918	121513	30560	79417.8	72655.3	30560.3
	879.88	141775	881.864	253507	124165	127555	230992	143206	124250	124165	124165	124165	124165	124165	124165			534.88	35859.1	529.968	116304	30583.1	72469.7	74416.7	30583.5
	879.98	145044	881.984	258460	124448	126984	234397	145868	124555	124448	124448	124448	124448	124448	124448			534.98	35606.7	530.018	111705	30606.3	66154.5	76156.2	30606.8
	880.08	147993	882.104	261404	124730	126587	235450	148694	124864	124730	124730	124730	124730	124730	124730			535.08	35792	530.068	107732	30629.4	60494.6	77865.7	30630.1
	880.18	151015	882.224	262258	125013	126343	234100	151674	125179	125013	125013	125013	125013	125013	125013			535.18	35679.7	530.117	104376	30652.5	55490.4	79537.2	30653.4
	880.28	153919	882.345	261091	125295	126227	230453	154795	125501	125295	125295	125295	125295	125295	125295			535.28	35708.2	530.167	101612	30675.7	51124.4	81162.4	30676.9
	880.38	156293	882.465	258112	125578	126217	224759	158037	125833	125578	125578	125578	125578	125578	125578			535.38	35258.5	530.217	99400.2	30698.8	47364.3	82733.1	30700.4
	880.48	159750	882.585	253645	125860	126289	217384	161378	126174	125860	125860	125860	125860	125860	125860			535.48	35383	530.267	97688.8	30722	44167.4	84241.2	30724
	880.58	162636	882.705	248094	126143	126424	208777	164794	126527	126143	126143	126143	126143	126143	126143			535.58	35074.6	530.317	96419.8	30745.1	41483.4	85678.7	30747.8
	880.68	165884	882.825	241900	126425	126606	199423	168253	126894	126425	126425	126425	126425	126425	126425			535.68	34685.7	530.367	95531.3	30768.2	39258	87037.9	30771.8
	880.78	169473	882.946	235499	126708	126821	189799	171724	127277	126708	126708	126708	126708	126708	126708			535.78	34808.1	530.417	94960.5	30791.4	37435.8	88311.3	30796
	880.88	173207	883.066	229282	126990	127060	180343	175170	127679	126990	126990	126990	126990	126990	126990			535.88	34473.4	530.467	94645.8	30814.5	35962.4	89491.9	30820.5
	880.98	178584	883.186	223569	127272	127314	171415	178554	128102	127272	127272	127272	127272	127272	127272			535.98	33883.3	530.516	94528.8	30837.6	34785.8	90572.9	30845.4
	881.08	183489	883.306	218591	127555	127580	163289	181836	128551	127555	127555	127555	127555	127555	127555			536.08	34113.3	530.566	94555.7	30860.8	33858.3	91548.2	30870.7
	881.18	189963	883.427	214483	127837	127852	156140	184976	129027	127837	127837	127837	127837	127837	127837			536.18	33727.7	530.616	94677.7	30883.9	33136.8	92412.2	30896.6
	881.28	197514	883.547	211291	128120	128128	150052	187935	129536	128120	128120	128120	128120	128120	128120			536.28	33868.9	530.666	94852	30907	32583.2	93159.8	30923.1
	881.38	205427	883.667	208985	128402	128407	145031	190673	130081	128402	128402	128402	128402	128402	128402			536.38	33637.4	530.716	95041.5	30930.2	32164.7	93786.6	30950.5
	881.48	215098	883.787	207473	128685	128687	141020	193154	130666	128685	128685	128685	128685	128685	128685			536.48	33585.5	530.766	95214.8	30953.3	31853.4	94289.2	30978.8
	881.58	224784	883.908	206626	128967	128969	137920	195344	131295	128967	128967	128967	128967	128967	128967			536.58	33615.3	530.816	95346	30976.5	31626.1	94664.4	31008.4
	881.68	235380	884.028	206296	129250	129250	135608	197213	131975	129250	129250	129250	129250	129250	129250			536.68	33756.2	530.866	95414.2	30999.6	31463.7	94910.1	31039.4
	881.78	243854	884.148	206329	129532	129533	133950	198735	132708	129532	129532	129532	129532	129532	129532			536.78	33916	530.915	95402.8	31022.7	31351	95025.1	31072.2
	881.88	251716	884.268	206581	129815	129815	132818	199892	133502	129815	129815	129815	129815	129815	129815			536.88	33925.5	530.965	95299.6	31045.9	31275.7	95008.6	31107
	881.98	258837	884.389	206926	130097	130097	132094	200667	134359	130097	130097	130097	130097	130097	130097			536.98	34032.6	531.015	95095.5	31069	31228.3	94861	31144.2
	882.08	262519	884.509	207259	130380	130380	131679	201053	135286	130380	130380	130380	130380	130380	130380			537.08	33941.5	531.065	94784.7	31092.1	31201.4	94583.4	31184.2
	882.18	263389	884.629	207501	130662	130662	131490	201049	136287	130662	130662	130662	130662	130662	130662			537.18	33430.3	531.115	94363.9	31115.3	31189.5	94177.4	31227.5
	882.28	262209	884.749	207596	130945	130945	131460	200659	137366	130945	130945	130945	130945	130945	130945			537.28	33923.6	531.165	93832	31138.4	31188.3	93645.9	31274.6
	882.38	258677	884.87	207509	131227	131227	131541	199893	138528	131227	131227	131227	131227	131227	131227			537.38	34065.2	531.215	93189.8	31161.6	31194.8	92992	31326.1
	882.48	253975	884.99	207224	131509	131509	131697	198771	139776	131509	131509	131509	131509	131509	131509			537.48	33776	531.265	92439.8	31184.7	31206.6	92220.1	31382.6
	882.58	249925	885.11	206743	131792	131792	131901	197313	141113	131792	131792	131792	131792	131792	131792			537.58	33990.2	531.314	91585.9	31207.8	31222.1	91334.7	31444.8
	882.68	245505	885.23	206076	132074	132074	132137	195547	142541	132074	132074	132074	132074	132074	132074			537.68	33937.1	531.364	90632.9	31231	31240.2	90341.2	31513.4
	882.78	239018	885.351	205245	132357	132357	132392	193506	144061	132357	132357	132357	132357	132357	132357			537.78	33709.8	531.414	89586.8	31254.1	31260	89245.8	31589.2
	882.88	233278	885.471	204278	132639	132639	132658	191225	145673	132639	132639	132639	132639	132639	132639			537.88	33818.6	531.464	88454.3	31277.2	31281	88054.7	31673.1
	882.98	229025	885.591	203206	132922	132922	132932	188742	147376	132922	132922	132922	132922	132922	132922			537.98	33835.6	531.514	87242.9	31300.4	31302.7	86775	31765.9
	883.08	223814	885.711	202064	133204	133204	133210	186095	149168	133204	133204	133204	133204	133204	133204			538.08	34183.1	531.564	85960.4	31323.5	31325	85414	31868.4
	883.18	220429	885.832	200886	133487	133487	133489	183325	151044	133487	133487	133487	133487	133487	133487			538.18	34567.8	531.614	84615.3	31346.6	31347.5	83979.3	31981.7
	883.28	217376	885.952	199704	133769	133769	133771	180472	153000	133769	133769	133769	133769	133769	133769			538.28	34490.6	531.664	83216.1	31369.8	31370.3	82478.8	32106.5
	883.38	215280	886.072	198552	134052	134052	134052	177575	155028	134052	134052	134052	134052	134052	134052			538.38	34596.6	531.713	81771.8	31392.9	31393.2	80920.6	32243.8
	883.48	213208	886.192	197456	134334	134334	134334	174670	157119	134334	134334	134334	134334	134334	134334			538.48	34987	531.763	80291.4	31416.1	31416.2	79312.8	32394.4
	883.58	212126	886.312	196440	134617	134617	134617	171792	159264	134617	134617	134617	134617	134617	134617			538.58	35140	531.813	78783.6	31439.2	31439.3	77663.7	32559
	883.68	210478	886.433	195525	134899	134899	134899	168973	161451	134899	134899	134899	134899	134899	134899			538.68	35024.2	531.863	77257.5	31462.3	31462.4	75981.4	32738.4
	883.78	209153	886.553	194725	135182	135182	135182	166240	163667	135182	135182	135182	135182	135182	135182			538.78	35344.8	531.913	75721.6	31485.5	31485.5	74274	32932.9
	883.88	208391	886.673	194050	135464	135464	135464	163617	165897	135464	135464	135464	135464	135464	135464			538.88	35396.1	531.963	74184.2	31508.6	31508.6	72549.6	33143.2
	883.98	207114	886.793	193504	135746	135746	135746	161125	168126	135746	135746	135746	135746	135746	135746			538.98	36091.7	532.013	72653.3	31531.7	31531.8	70815.7	33369.3
	884.08	206990	886.914	193088	136029	136029	136029	158781	170336	136029	136029	136029	136029	136029	136029			539.08	36022.4	532.063	71136.4	31554.9	31554.9	69079.9	33611.4
	884.18	207364	887.034	192795	136311	136311	136311	156595	172511	136311	136311	136311	136311	136311	136311			539.18	36516.2	532.112	69640.5	31578	31578	67349.3	33869.2
	884.28	208009	887.154	192615	136594	136594	136594	154578	174632	136594	136594	136594	136594	136594	136594			539.28	36847.3	532.162	68171.8	31601.2	31601.2	65630.7	34142.3
	884.38	208308	887.274	192537	136876	136876	136876	152733	176680	136876	136876	136876	136876	136876	136876			539.38	37053.8	532.212	66736.2	31624.3	31624.3	63930.5	34430
	884.48	207940	887.395	192543	137159	137159	137159	151063	178639	137159	137159	137159	137159	137159	137159			539.48	37790.9	532.262	65338.6	31647.4	31647.4	62254.6	34731.4
	884.58	207704	887.515	192613	137441	137441	137441	149565	180489	137441	137441	137441	137441	137441	137441			539.58	37898.5	532.312	63983.2	31670.6	31670.6	60608.5	35045.2
	884.68	206768	887.635	192727	137724	137724	137724	148238	182214	137724	137724	137724	137724	137724	137724			539.68	38366.9	532.362	62673.5	31693.7	31693.7	58997.4	35369.8
	884.78	206604	887.755	192863	138006	138006	138006	147073	183796	138006	138006	138006	138006	138006	138006			539.78	38417.7	532.412	61412.1	31716.8	31716.8	57425.7	35703.3
	884.88	206731	887.876	192998	138289	138289	138289	146065	185221	138289	138289	138289	138289	138289	138289			539.88	38737.9	532.462	60201.1	31740	31740	55897.4	36043.6
	884.98	207065	887.996	193109	138571	138571	138571	145204	186476	138571	138571	138571	138571	138571	138571			539.98	38976.8	532.511	59041.5	31763.1	31763.1	54416.3	36388.3
	885.08	206843	888.116	193174	138854	138854	138854	144479	187549	138854	138854	138854	138854	138854	138854			540.08	39127.5	532.561	57933.6	31786.2	31786.2	52985.2	36734.7
	885.18	206209	888.236	193174	139136	139136	139136	143881	188429	139136	139136	139136	139136	139136	139136			540.18	39301.4	532.611	56877.2	31809.4	31809.4	51606.7	37079.9
	885.28	204880	888.357	193091	139419	139419	139419	143399	189111	139419	139419	139419	139419	139419	139419			540.28	39345.5	532.661	55871.4	31832.5	31832.5	50283	37420.9
	885.38	204597	888.477	192909	139701	139701	139701	143022	189588	139701	139701	139701	139701	139701	139701			540.38	39936	532.711	54914.4	31855.7	31855.7	49015.6	37754.5
	885.48	204408	888.597	192614	139983	139983	139983	142738	189859	139983	139983	139983	139983	139983	139983			540.48	39716.3	532.761	54004.2	31878.8	31878.8	47805.7	38077.3
	885.58	203463	888.717	192196	140266	140266	140266	142539	189923	140266	140266	140266	140266	140266	140266			540.58	39455.3	532.811	53138.3	31901.9	31901.9	46654.1	38386.1
	885.68	202641	888.838	191649	140548	140548	140548	142413	189784	140548	140548	140548	140548	140548	140548			540.68	39519.9	532.861	52313.7	31925.1	31925.1	45561.1	38677.6
	885.78	202596	888.958	190968	140831	140831	140831	142352	189446	140831	140831	140831	140831	140831	140831			540.78	39555.5	532.91	51527.2	31948.2	31948.2	44526.7	38948.7
	885.88	202016	889.078	190152	141113	141113	141113	142348	188917	141113	141113	141113	141113	141113	141113			540.88	39691.2	532.96	50775.4	31971.3	31971.3	43550.5	39196.2
	885.98	201210	889.198	189204	141396	141396	141396	142392	188208	141396	141396	141396	141396	141396	141396			540.98	39550.5	533.01	50054.9	31994.5	31994.5	42631.8	39417.5
	886.08	199654	889.318	188128	141678	141678	141678	142478	187329	141678	141678	141678	141678	141678	141678			541.08	39738.9	533.06	49362.1	32017.6	32017.6	41769.7	39610
	886.18	198919	889.439	186932	141961	141961	141961	142599	186294	141961	141961	141961	141961	141961	141961			541.18	39849	533.11	48693.6	32040.8	32040.8	40962.9	39771.5
	886.28	198394	889.559	185626	142243	142243	142243	142750	185120	142243	142243	142243	142243	142243	142243			541.28	39433.6	533.16	48046.2	32063.9	32063.9	40210	39900.1
	886.38	197396	889.679	184221	142526	142526	142526	142925	183821	142526	142526	142526	142526	142526	142526			541.38	39541.4	533.21	47416.8	32087	32087	39509.3	39994.5
	886.48	196187	889.799	182730	142808	142808	142808	143122	182417	142808	142808	142808	142808	142808	142808			541.48	40367.3	533.26	46802.7	32110.2	32110.2	38859.1	40053.8
	886.58	196097	889.92	181168	143091	143091	143091	143335	180924	143091	143091	143091	143091	143091	143091			541.58	40670.5	533.309	46201.4	32133.3	32133.3	38257.3	40077.3
	886.68	195479	890.04	179551	143373	143373	143373	143563	179361	143373	143373	143373	143373	143373	143373			541.68	41261.1	533.359	45610.8	32156.4	32156.4	37702	40065.2
	886.78	194253	890.16	177893	143656	143656	143656	143802	177746	143656	143656	143656	143656	143656	143656			541.78	41446.8	533.409	45029.5	32179.6	32179.6	37191.1	40017.9
	886.88	193994	890.28	176210	143938	143938	143938	144051	176097	143938	143938	143938	143938	143938	143938			541.88	41107	533.459	44456	32202.7	32202.7	36722.3	39936.4
	886.98	193162	890.401	174519	144220	144220	144220	144306	174433	144220	144220	144220	144220	144220	144220			541.98	42214.1	533.509	43889.5	32225.8	32225.8	36293.4	39822
	887.08	192490	890.521	172834	144503	144503	144503	144568	172769	144503	144503	144503	144503	144503	144503			542.08	42754.6	533.559	43329.7	32249	32249	35902.2	39676.5
	887.18	192172	890.641	171170	144785	144785	144785	144835	171120	144785	144785	144785	144785	144785	144785			542.18	43031.5	533.609	42776.5	32272.1	32272.1	35546.5	39502.2
	887.28	191864	890.761	169540	145068	145068	145068	145105	169503	145068	145068	145068	145068	145068	145068			542.28	43045.4	533.659	42230.3	32295.3	32295.3	35224	39301.5
	887.38	192269	890.882	167956	145350	145350	145350	145378	167928	145350	145350	145350	145350	145350	145350			542.38	43262.3	533.708	41691.5	32318.4	32318.4	34932.7	39077.3
	887.48	192143	891.002	166429	145633	145633	145633	145653	166408	145633	145633	145633	145633	145633	145633			542.48	43781.7	533.758	41161.3	32341.5	32341.5	34670.3	38832.5
	887.58	191776	891.122	164968	145915	145915	145915	145930	164953	145915	145915	145915	145915	145915	145915			542.58	44017.3	533.808	40640.5	32364.7	32364.7	34434.9	38570.3
	887.68	191909	891.242	163582	146198	146198	146198	146209	163571	146198	146198	146198	146198	146198	146198			542.68	44530.7	533.858	40130.6	32387.8	32387.8	34224.4	38294.1
	887.78	192589	891.363	162277	146480	146480	146480	146488	162269	146480	146480	146480	146480	146480	146480			542.78	44876.5	533.908	39633	32410.9	32410.9	34036.9	38007
	887.88	191913	891.483	161058	146763	146763	146763	146769	161052	146763	146763	146763	146763	146763	146763			542.88	45267.5	533.958	39149	32434.1	32434.1	33870.6	37712.5
	887.98	191118	891.603	159928	147045	147045	147045	147049	159924	147045	147045	147045	147045	147045	147045			542.98	45115.7	534.008	38680.1	32457.2	32457.2	33723.8	37413.6
	888.08	191845	891.723	158890	147328	147328	147328	147331	158887	147328	147328	147328	147328	147328	147328			543.08	45250.5	534.058	38227.9	32480.4	32480.4	33594.8	37113.4
	888.18	192748	891.844	157944	147610	147610	147610	147612	157942	147610	147610	147610	147610	147610	147610			543.18	44983.7	534.107	37793.5	32503.5	32503.5	33482	36815
	888.28	193585	891.964	157091	147892	147892	147892	147894	157090	147892	147892	147892	147892	147892	147892			543.28	45009.4	534.157	37378.2	32526.6	32526.6	33384.1	36520.8
	888.38	193716	892.084	156329	148175	148175	148175	148176	156328	148175	148175	148175	148175	148175	148175			543.38	44796.1	534.207	36983.2	32549.8	32549.8	33299.6	36233.3
	888.48	193540	892.204	155655	148457	148457	148457	148458	155655	148457	148457	148457	148457	148457	148457			543.48	44629.6	534.257	36609.1	32572.9	32572.9	33227.3	35954.8
	888.58	193139	892.324	155068	148740	148740	148740	148740	155067	148740	148740	148740	148740	148740	148740			543.58	44719.9	534.307	36256.9	32596	32596	33165.9	35687
	888.68	193120	892.445	154562	149022	149022	149022	149023	154562	149022	149022	149022	149022	149022	149022			543.68	44415.9	534.357	35926.8	32619.2	32619.2	33114.4	35431.6
	888.78	193817	892.565	154135	149305	149305	149305	149305	154135	149305	149305	149305	149305	149305	149305			543.78	44500.4	534.407	35619.3	32642.3	32642.3	33071.9	35189.7
	888.88	193060	892.685	153781	149587	149587	149587	149587	153781	149587	149587	149587	149587	149587	149587			543.88	44154.8	534.457	35334.3	32665.4	32665.4	33037.2	34962.5
	888.98	190712	892.805	153496	149870	149870	149870	149870	153496	149870	149870	149870	149870	149870	149870			543.98	44157.7	534.506	35071.8	32688.6	32688.6	33009.7	34750.6
	889.08	189936	892.926	153275	150152	150152	150152	150152	153274	150152	150152	150152	150152	150152	150152			544.08	43954.5	534.556	34831.3	32711.7	32711.7	32988.5	34554.4
	889.18	189780	893.046	153112	150435	150435	150435	150435	153112	150435	150435	150435	150435	150435	150435			544.18	44203.3	534.606	34612.3	32734.9	32734.9	32973	34374.2
	889.28	189222	893.166	153004	150717	150717	150717	150717	153004	150717	150717	150717	150717	150717	150717			544.28	44204.3	534.656	34414.3	32758	32758	32962.4	34209.8
	889.38	188230	893.286	152944	151000	151000	151000	151000	152944	151000	151000	151000	151000	151000	151000			544.38	44245.4	534.706	34236.3	32781.1	32781.1	32956.3	34061.2
	889.48	187014	893.407	152929	151282	151282	151282	151282	152929	151282	151282	151282	151282	151282	151282			544.48	44555.1	534.756	34077.5	32804.3	32804.3	32954	33927.8
	889.58	185201	893.527	152953	151565	151565	151565	151565	152953	151565	151565	151565	151565	151565	151565			544.58	44663.5	534.806	33936.8	32827.4	32827.4	32955.1	33809.1
	889.68	183936	893.647	153014	151847	151847	151847	151847	153014	151847	151847	151847	151847	151847	151847			544.68	44598.4	534.856	33813.2	32850.5	32850.5	32959.3	33704.4
	889.78	183273	893.767	153105	152129	152129	152129	152129	153105	152129	152129	152129	152129	152129	152129			544.78	44673.7	534.905	33705.5	32873.7	32873.7	32966.1	33613.1
	889.88	181328	893.888	153225	152412	152412	152412	152412	153225	152412	152412	152412	152412	152412	152412			544.88	45158.6	534.955	33612.6	32896.8	32896.8	32975.2	33534.2
	889.98	179420	894.008	153369	152694	152694	152694	152694	153369	152694	152694	152694	152694	152694	152694			544.98	44971.5	535.005	33533.3	32920	32920	32986.3	33466.9
	890.08	178222	894.128	153534	152977	152977	152977	152977	153534	152977	152977	152977	152977	152977	152977			545.08	44696.1	535.055	33466.4	32943.1	32943.1	32999.1	33410.4
	890.18	177479	894.248	153718	153259	153259	153259	153259	153718	153259	153259	153259	153259	153259	153259					535.105	33410.9	32966.2	32966.2	33013.4	33363.7
	890.28	175905	894.369	153917	153542	153542	153542	153542	153917	153542	153542	153542	153542	153542	153542					535.155	33365.5	32989.4	32989.4	33029	33325.9
	890.38	174491	894.489	154131	153824	153824	153824	153824	154131	153825	153824	153824	153824	153824	153824					535.205	33329.4	33012.5	33012.5	33045.8	33296.1
	890.48	173089	894.609	154357	154107	154107	154107	154107	154356	154108	154107	154107	154107	154107	154107					535.255	33301.5	33035.6	33035.6	33063.5	33273.6
	890.58	171104	894.729	154593	154389	154389	154389	154389	154591	154391	154389	154389	154389	154389	154389					535.304	33280.9	33058.8	33058.8	33082.1	33257.6
	890.68	169512	894.85	154839	154672	154672	154672	154672	154834	154676	154672	154672	154672	154672	154672					535.354	33266.7	33081.9	33081.9	33101.4	33247.2
	890.78	169620	894.97	155094	154954	154954	154954	154954	155084	154964	154954	154954	154954	154954	154954					535.404	33258.1	33105	33105	33121.2	33241.9
	890.88	168706	895.09	155361	155237	155237	155237	155237	155341	155257	155237	155237	155237	155237	155237					535.454	33254.4	33128.2	33128.2	33141.6	33241
	890.98	167101	895.21	155642	155519	155519	155519	155519	155602	155559	155519	155519	155519	155519	155519					535.504	33255	33151.3	33151.3	33162.5	33243.8
	891.08	165871	895.331	155945	155802	155802	155802	155802	155867	155879	155802	155802	155802	155802	155802					535.554	33259.2	33174.5	33174.5	33183.7	33250
	891.18	165155	895.451	156281	156084	156084	156084	156084	156136	156229	156084	156084	156084	156084	156084					535.604	33266.6	33197.6	33197.6	33205.2	33259
	891.28	164337	895.571	156672	156366	156366	156366	156366	156407	156631	156367	156366	156367	156366	156366					535.654	33276.7	33220.7	33220.7	33227	33270.5
	891.38	162885	895.691	157150	156649	156649	156649	156649	156681	157118	156649	156649	156649	156649	156649					535.703	33289.1	33243.9	33243.9	33249	33283.9
	891.48	162525	895.811	157764	156931	156931	156931	156931	156956	157739	156932	156931	156932	156931	156931					535.753	33303.4	33267	33267	33271.2	33299.1
	891.58	162011	895.932	158587	157214	157214	157214	157214	157233	158566	157214	157214	157214	157214	157214					535.803	33319.3	33290.1	33290.1	33293.6	33315.8
	891.68	160924	896.052	159715	157496	157496	157496	157496	157511	159698	157498	157496	157497	157496	157496					535.853	33336.5	33313.3	33313.3	33316.1	33333.7
	891.78	160372	896.172	161281	157779	157779	157779	157779	157790	161265	157781	157779	157780	157779	157779					535.903	33354.9	33336.4	33336.4	33338.7	33352.6
	891.88	160248	896.292	163444	158061	158061	158061	158061	158070	163429	158066	158061	158063	158061	158061					535.953	33374.2	33359.6	33359.6	33361.4	33372.3
	891.98	159666	896.413	166398	158344	158344	158344	158344	158350	166379	158353	158344	158346	158344	158344					536.003	33394.2	33382.7	33382.7	33384.2	33392.7
	892.08	159230	896.533	170349	158626	158626	158626	158626	158631	170322	158645	158626	158630	158626	158626					536.053	33414.9	33405.8	33405.8	33407.1	33413.6
	892.18	158624	896.653	175505	158909	158909	158909	158909	158913	175463	158943	158909	158914	158909	158909					536.102	33436	33429	33429	33430	33435
	892.28	157912	896.773	182044	159191	159191	159191	159191	159194	181972	159253	159191	159198	159191	159191					536.152	33457.6	33452.1	33452.1	33452.9	33456.8
	892.38	158347	896.894	190078	159474	159474	159474	159474	159476	189958	159582	159474	159483	159474	159474					536.202	33479.5	33475.2	33475.2	33475.9	33478.8
	892.48	158141	897.014	199621	159756	159756	159756	159756	159758	199420	159941	159756	159770	159756	159756					536.252	33501.7	33498.4	33498.4	33498.9	33501.1
	892.58	157043	897.134	210548	160039	160039	160039	160039	160040	210220	160346	160039	160057	160039	160039					536.302	33524	33521.5	33521.5	33521.9	33523.6
	892.68	157213	897.254	222578	160321	160321	160321	160321	160322	222053	160818	160322	160347	160321	160321					536.352	33546.6	33544.6	33544.6	33545	33546.3
	892.78	155963	897.375	235264	160603	160603	160603	160603	160604	234445	161384	160605	160639	160603	160603					536.402	33569.3	33567.8	33567.8	33568.1	33569
	892.88	155915	897.495	248015	160886	160886	160886	160886	160886	246770	162077	160890	160935	160886	160886					536.452	33592	33590.9	33590.9	33591.1	33591.8
	892.98	155639	897.615	260141	161168	161168	161168	161168	161169	258297	162938	161176	161234	161168	161168					536.501	33614.9	33614.1	33614.1	33614.2	33614.7
	893.08	155082	897.735	270919	161451	161451	161451	161451	161451	268259	164005	161467	161540	161451	161451					536.551	33637.8	33637.2	33637.2	33637.3	33637.7
	893.18	155659	897.856	279675	161733	161733	161733	161733	161734	275938	165320	161765	161852	161733	161733					536.601	33660.8	33660.3	33660.3	33660.4	33660.7
	893.28	155395	897.976	285868	162016	162016	162016	162016	162016	280753	166912	162077	162173	162016	162016					536.651	33683.8	33683.5	33683.5	33683.6	33683.7
	893.38	154660	898.096	289155	162298	162298	162298	162298	162298	282334	168798	162413	162505	162298	162298					536.701	33706.9	33706.6	33706.6	33706.7	33706.8
	893.48	154177	898.216	289441	162581	162581	162581	162581	162581	280573	170969	162789	162852	162581	162581					536.751	33729.9	33729.7	33729.7	33729.8	33729.9
	893.58	154201	898.337	286888	162863	162863	162863	162863	162863	275641	173391	163230	163216	162863	162863					536.801	33753	33752.9	33752.9	33752.9	33753
	893.68	154528	898.457	281891	163146	163146	163146	163146	163146	267958	175993	163776	163601	163146	163146					536.851	33776.1	33776	33776	33776	33776.1
	893.78	154338	898.577	275024	163428	163428	163428	163428	163428	258145	178672	164479	164011	163428	163428					536.9	33799.2	33799.2	33799.2	33799.2	33799.2
	893.88	154726	898.697	266974	163711	163711	163711	163711	163711	246937	181299	165416	164454	163711	163711					536.95	33822.4	33822.3	33822.3	33822.3	33822.3
	893.98	155135	898.817	258464	163993	163993	163993	163993	163993	235101	183725	166684	164933	163993	163993					537	33845.5	33845.4	33845.4	33845.4	33845.5
	894.08	154747	898.938	250184	164276	164276	164276	164276	164276	223350	185800	168403	165457	164276	164276					537.05	33868.6	33868.6	33868.6	33868.6	33868.6
	894.18	155374	899.058	242741	164558	164558	164558	164558	164558	212278	187388	170715	166033	164558	164558					537.1	33891.7	33891.7	33891.7	33891.7	33891.7
	894.28	155603	899.178	236629	164840	164840	164840	164840	164840	202323	188386	173771	166670	164841	164840					537.15	33914.9	33914.8	33914.8	33914.8	33914.8
	894.38	155654	899.298	232210	165123	165123	165123	165123	165123	193750	188735	177717	167376	165124	165123					537.2	33938	33938	33938	33938	33938
	894.48	155996	899.419	229717	165405	165405	165405	165405	165405	186664	188430	182675	168162	165407	165405					537.25	33961.1	33961.1	33961.1	33961.1	33961.1
	894.58	156192	899.539	229248	165688	165688	165688	165688	165688	181039	187518	188715	169039	165689	165688					537.299	33984.3	33984.2	33984.2	33984.3	33984.3
	894.68	156714	899.659	230776	165970	165970	165970	165970	165970	176749	186097	195824	170015	165972	165970					537.349	34007.4	34007.4	34007.4	34007.4	34007.4
	894.78	157008	899.779	234142	166253	166253	166253	166253	166253	173611	184295	203888	171104	166256	166253					537.399	34030.5	34030.5	34030.5	34030.5	34030.5
	894.88	157532	899.9	239061	166535	166535	166535	166535	166535	171420	182261	212668	172313	166539	166535					537.449	34053.7	34053.7	34053.7	34053.7	34053.7
	894.98	158883	900.02	245126	166818	166818	166818	166818	166818	169971	180146	221803	173654	166823	166818					537.499	34076.8	34076.8	34076.8	34076.8	34076.8
	895.08	160014	900.14	251830	167100	167100	167100	167100	167100	169079	178084	230824	175135	167107	167100					537.549	34099.9	34099.9	34099.9	34099.9	34099.9
	895.18	160748	900.26	258592	167383	167383	167383	167383	167383	168590	176184	239193	176763	167392	167383					537.599	34123.1	34123.1	34123.1	34123.1	34123.1
	895.28	161446	900.381	264815	167665	167665	167665	167665	167665	168382	174523	246350	178543	167678	167665					537.649	34146.2	34146.2	34146.2	34146.2	34146.2
	895.38	161789	900.501	269937	167948	167948	167948	167948	167948	168361	173143	251781	180477	167965	167948					537.698	34169.3	34169.3	34169.3	34169.3	34169.3
	895.48	163705	900.621	273497	168230	168230	168230	168230	168230	168462	172058	255079	182566	168253	168230					537.748	34192.5	34192.5	34192.5	34192.5	34192.5
	895.58	165026	900.741	275189	168513	168513	168513	168513	168513	168639	171254	255998	184805	168543	168513					537.798	34215.6	34215.6	34215.6	34215.6	34215.6
	895.68	166302	900.862	274894	168795	168795	168795	168795	168795	168862	170705	254484	187188	168835	168795					537.848	34238.8	34238.8	34238.8	34238.8	34238.8
	895.78	167821	900.982	272692	169077	169077	169077	169077	169077	169112	170371	250687	189703	169129	169077					537.898	34261.9	34261.9	34261.9	34261.9	34261.9
	895.88	169541	901.102	268845	169360	169360	169360	169360	169360	169377	170212	244935	192334	169427	169360					537.948	34285	34285	34285	34285	34285
	895.98	170976	901.222	263754	169642	169642	169642	169642	169642	169651	170188	237694	195061	169729	169642					537.998	34308.2	34308.2	34308.2	34308.2	34308.2
	896.08	173651	901.343	257898	169925	169925	169925	169925	169925	169929	170264	229508	197861	170036	169925					538.048	34331.3	34331.3	34331.3	34331.3	34331.3
	896.18	175729	901.463	251779	170207	170207	170207	170207	170207	170209	170413	220933	200705	170349	170207					538.097	34354.4	34354.4	34354.4	34354.4	34354.4
	896.28	178631	901.583	245853	170490	170490	170490	170490	170490	170491	170611	212481	203560	170670	170490					538.147	34377.6	34377.6	34377.6	34377.6	34377.6
	896.38	182021	901.703	240489	170772	170772	170772	170772	170772	170773	170841	204571	206394	170999	170772					538.197	34400.7	34400.7	34400.7	34400.7	34400.7
	896.48	184623	901.823	235944	171055	171055	171055	171055	171055	171055	171093	197508	209167	171340	171055					538.247	34423.8	34423.8	34423.8	34423.8	34423.8
	896.58	188739	901.944	232351	171337	171337	171337	171337	171337	171337	171358	191468	211842	171694	171337					538.297	34447	34447	34447	34447	34447
	896.68	193389	902.064	229730	171620	171620	171620	171620	171620	171620	171631	186516	214379	172063	171620					538.347	34470.1	34470.1	34470.1	34470.1	34470.1
	896.78	198851	902.184	228013	171902	171902	171902	171902	171902	171902	171908	182620	216740	172451	171902					538.397	34493.3	34493.3	34493.3	34493.3	34493.3
	896.88	204859	902.304	227065	172185	172185	172185	172185	172185	172185	172187	179683	218888	172860	172185					538.447	34516.4	34516.4	34516.4	34516.4	34516.4
	896.98	210976	902.425	226718	172467	172467	172467	172467	172467	172467	172468	177568	220788	173295	172467					538.496	34539.5	34539.5	34539.5	34539.5	34539.5
	897.08	217778	902.545	226793	172750	172750	172750	172750	172750	172750	172750	176124	222409	173758	172750					538.546	34562.7	34562.7	34562.7	34562.7	34562.7
	897.18	225820	902.665	227120	173032	173032	173032	173032	173032	173032	173032	175202	223727	174255	173032					538.596	34585.8	34585.8	34585.8	34585.8	34585.8
	897.28	234102	902.785	227552	173314	173314	173314	173314	173314	173314	173315	174672	224720	174789	173314					538.646	34608.9	34608.9	34608.9	34608.9	34608.9
	897.38	243079	902.906	227969	173597	173597	173597	173597	173597	173597	173597	174422	225375	175366	173597					538.696	34632.1	34632.1	34632.1	34632.1	34632.1
	897.48	251890	903.026	228283	173879	173879	173879	173879	173879	173879	173879	174367	225683	175991	173879					538.746	34655.2	34655.2	34655.2	34655.2	34655.2
	897.58	261312	903.146	228433	174162	174162	174162	174162	174162	174162	174162	174442	225645	176669	174162					538.796	34678.4	34678.4	34678.4	34678.4	34678.4
	897.68	271083	903.266	228386	174444	174444	174444	174444	174444	174444	174444	174601	225267	177406	174444					538.846	34701.5	34701.5	34701.5	34701.5	34701.5
	897.78	277997	903.387	228129	174727	174727	174727	174727	174727	174727	174727	174812	224562	178208	174727					538.895	34724.6	34724.6	34724.6	34724.6	34724.6
	897.88	284737	903.507	227665	175009	175009	175009	175009	175009	175009	175009	175054	223550	179080	175009					538.945	34747.8	34747.8	34747.8	34747.8	34747.8
	897.98	288582	903.627	227013	175292	175292	175292	175292	175292	175292	175292	175315	222254	180027	175292					538.995	34770.9	34770.9	34770.9	34770.9	34770.9
	898.08	289529	903.747	226198	175574	175574	175574	175574	175574	175574	175574	175586	220707	181054	175574					539.045	34794	34794	34794	34794	34794
	898.18	290425	903.868	225255	175857	175857	175857	175857	175857	175857	175857	175862	218941	182165	175857					539.095	34817.2	34817.2	34817.2	34817.2	34817.2
	898.28	289417	903.988	224221	176139	176139	176139	176139	176139	176139	176139	176142	216992	183365	176139					539.145	34840.3	34840.3	34840.3	34840.3	34840.3
	898.38	286003	904.108	223137	176422	176422	176422	176422	176422	176422	176422	176423	214901	184656	176422					539.195	34863.4	34863.4	34863.4	34863.4	34863.4
	898.48	281869	904.228	222041	176704	176704	176704	176704	176704	176704	176704	176705	212705	186039	176704					539.245	34886.6	34886.6	34886.6	34886.6	34886.6
	898.58	276413	904.349	220972	176987	176987	176987	176987	176987	176987	176987	176987	210443	187516	176987					539.294	34909.7	34909.7	34909.7	34909.7	34909.7
	898.68	270024	904.469	219968	177269	177269	177269	177269	177269	177269	177269	177269	208153	189083	177269					539.344	34932.9	34932.9	34932.9	34932.9	34932.9
	898.78	263846	904.589	219059	177551	177551	177551	177551	177551	177551	177551	177551	205871	190740	177551					539.394	34956	34956	34956	34956	34956
	898.88	258093	904.709	218274	177834	177834	177834	177834	177834	177834	177834	177834	203627	192480	177834					539.444	34979.1	34979.1	34979.1	34979.1	34979.1
	898.98	252695	904.83	217635	178116	178116	178116	178116	178116	178116	178116	178116	201452	194299	178116					539.494	35002.3	35002.3	35002.3	35002.3	35002.3
	899.08	247327	904.95	217158	178399	178399	178399	178399	178399	178399	178399	178399	199370	196186	178399					539.544	35025.4	35025.4	35025.4	35025.4	35025.4
	899.18	243087	905.07	216853	178681	178681	178681	178681	178681	178681	178681	178681	197402	198132	178681					539.594	35048.5	35048.5	35048.5	35048.5	35048.5
	899.28	239119	905.19	216725	178964	178964	178964	178964	178964	178964	178964	178964	195563	200125	178964					539.644	35071.7	35071.7	35071.7	35071.7	35071.7
	899.38	236193	905.31	216770	179246	179246	179246	179246	179246	179246	179246	179246	193867	202150	179246					539.693	35094.8	35094.8	35094.8	35094.8	35094.8
	899.48	233885	905.431	216982	179529	179529	179529	179529	179529	179529	179529	179529	192320	204191	179529					539.743	35118	35118	35118	35118	35118
	899.58	233920	905.551	217346	179811	179811	179811	179811	179811	179811	179811	179811	190927	206230	179811					539.793	35141.1	35141.1	35141.1	35141.1	35141.1
	899.68	233080	905.671	217845	180094	180094	180094	180094	180094	180094	180094	180094	189689	208249	180094					539.843	35164.2	35164.2	35164.2	35164.2	35164.2
	899.78	234749	905.791	218456	180376	180376	180376	180376	180376	180376	180376	180376	188604	210228	180376					539.893	35187.4	35187.4	35187.4	35187.4	35187.4
	899.88	238733	905.912	219155	180659	180659	180659	180659	180659	180659	180659	180659	187666	212147	180659					539.943	35210.5	35210.5	35210.5	35210.5	35210.5
	899.98	244720	906.032	219914	180941	180941	180941	180941	180941	180941	180941	180941	186870	213985	180941					539.993	35233.6	35233.6	35233.6	35233.6	35233.6
	900.08	249781	906.152	220704	181223	181223	181223	181223	181223	181223	181223	181223	186206	215722	181223					540.043	35256.8	35256.8	35256.8	35256.8	35256.8
	900.18	255792	906.272	221496	181506	181506	181506	181506	181506	181506	181506	181506	185665	217337	181506					540.092	35279.9	35279.9	35279.9	35279.9	35279.9
	900.28	262373	906.393	222262	181788	181788	181788	181788	181788	181788	181788	181788	185237	218813	181788					540.142	35303	35303	35303	35303	35303
	900.38	267793	906.513	222973	182071	182071	182071	182071	182071	182071	182071	182071	184911	220133	182071					540.192	35326.2	35326.2	35326.2	35326.2	35326.2
	900.48	273223	906.633	223603	182353	182353	182353	182353	182353	182353	182353	182353	184677	221280	182353					540.242	35349.3	35349.3	35349.3	35349.3	35349.3
	900.58	276426	906.753	224130	182636	182636	182636	182636	182636	182636	182636	182636	184524	222242	182636					540.292	35372.5	35372.5	35372.5	35372.5	35372.5
	900.68	277168	906.874	224534	182918	182918	182918	182918	182918	182918	182918	182918	184443	223009	182918					540.342	35395.6	35395.6	35395.6	35395.6	35395.6
	900.78	276268	906.994	224796	183201	183201	183201	183201	183201	183201	183201	183201	184423	223574	183201					540.392	35418.7	35418.7	35418.7	35418.7	35418.7
	900.88	273818	907.114	224905	183483	183483	183483	183483	183483	183483	183483	183483	184457	223932	183483					540.442	35441.9	35441.9	35441.9	35441.9	35441.9
	900.98	269267	907.234	224852	183766	183766	183766	183766	183766	183766	183766	183766	184536	224082	183766					540.491	35465	35465	35465	35465	35465
	901.08	264442	907.355	224631	184048	184048	184048	184048	184048	184048	184048	184048	184653	224026	184048					540.541	35488.1	35488.1	35488.1	35488.1	35488.1
	901.18	259567	907.475	224241	184331	184331	184331	184331	184331	184331	184331	184331	184803	223769	184331					540.591	35511.3	35511.3	35511.3	35511.3	35511.3
	901.28	254663	907.595	223685	184613	184613	184613	184613	184613	184613	184613	184613	184979	223319	184613					540.641	35534.4	35534.4	35534.4	35534.4	35534.4
	901.38	250660	907.715	222970	184896	184896	184896	184896	184896	184896	184896	184896	185178	222688	184896					540.691	35557.6	35557.6	35557.6	35557.6	35557.6
	901.48	246163	907.836	222105	185178	185178	185178	185178	185178	185178	185178	185178	185394	221889	185178					540.741	35580.7	35580.7	35580.7	35580.7	35580.7
	901.58	242032	907.956	221102	185460	185460	185460	185460	185460	185460	185460	185460	185624	220938	185460					540.791	35603.8	35603.8	35603.8	35603.8	35603.8
	901.68	238853	908.076	219975	185743	185743	185743	185743	185743	185743	185743	185743	185867	219852	185743					540.841	35627	35627	35627	35627	35627
	901.78	236862	908.196	218743	186025	186025	186025	186025	186025	186025	186025	186025	186118	218650	186025					540.89	35650.1	35650.1	35650.1	35650.1	35650.1
	901.88	235521	908.316	217422	186308	186308	186308	186308	186308	186308	186308	186308	186377	217352	186308					540.94	35673.2	35673.2	35673.2	35673.2	35673.2
	901.98	233830	908.437	216031	186590	186590	186590	186590	186590	186590	186590	186590	186641	215980	186590					540.99	35696.4	35696.4	35696.4	35696.4	35696.4
	902.08	232034	908.557	214590	186873	186873	186873	186873	186873	186873	186873	186873	186910	214553	186873					541.04	35719.5	35719.5	35719.5	35719.5	35719.5
	902.18	230952	908.677	213118	187155	187155	187155	187155	187155	187155	187155	187155	187183	213091	187155					541.09	35742.6	35742.6	35742.6	35742.6	35742.6
	902.28	229846	908.797	211634	187438	187438	187438	187438	187438	187438	187438	187438	187458	211614	187438					541.14	35765.8	35765.8	35765.8	35765.8	35765.8
	902.38	228972	908.918	210155	187720	187720	187720	187720	187720	187720	187720	187720	187735	210141	187720					541.19	35788.9	35788.9	35788.9	35788.9	35788.9
	902.48	228089	909.038	208699	188003	188003	188003	188003	188003	188003	188003	188003	188013	208688	188003					541.24	35812.1	35812.1	35812.1	35812.1	35812.1
	902.58	226710	909.158	207279	188285	188285	188285	188285	188285	188285	188285	188285	188292	207272	188285					541.289	35835.2	35835.2	35835.2	35835.2	35835.2
	902.68	226517	909.278	205911	188568	188568	188568	188568	188568	188568	188568	188568	188573	205906	188568					541.339	35858.3	35858.3	35858.3	35858.3	35858.3
	902.78	227496	909.399	204605	188850	188850	188850	188850	188850	188850	188850	188850	188854	204601	188850					541.389	35881.5	35881.5	35881.5	35881.5	35881.5
	902.88	227075	909.519	203371	189133	189133	189133	189133	189133	189133	189133	189133	189135	203369	189133					541.439	35904.6	35904.6	35904.6	35904.6	35904.6
	902.98	226556	909.639	202217	189415	189415	189415	189415	189415	189415	189415	189415	189417	202216	189415					541.489	35927.7	35927.7	35927.7	35927.7	35927.7
	903.08	225731	909.759	201149	189697	189697	189697	189697	189697	189697	189697	189697	189699	201148	189697					541.539	35950.9	35950.9	35950.9	35950.9	35950.9
	903.18	225871	909.88	200171	189980	189980	189980	189980	189980	189980	189980	189980	189981	200171	189980					541.589	35974	35974	35974	35974	35974
	903.28	226587	910	199286	190262	190262	190262	190262	190262	190262	190262	190262	190263	199285	190262					541.639	35997.2	35997.2	35997.2	35997.2	35997.2
	903.38	226462	910.12	198493	190545	190545	190545	190545	190545	190545	190545	190545	190545	198492	190545					541.688	36020.3	36020.3	36020.3	36020.3	36020.3
	903.48	226863	910.24	197792	190827	190827	190827	190827	190827	190827	190827	190827	190828	197792	190827					541.738	36043.4	36043.4	36043.4	36043.4	36043.4
	903.58	227270	910.361	197181	191110	191110	191110	191110	191110	191110	191110	191110	191110	197181	191110					541.788	36066.6	36066.6	36066.6	36066.6	36066.6
	903.68	227068	910.481	196658	191392	191392	191392	191392	191392	191392	191392	191392	191392	196658	191392					541.838	36089.7	36089.7	36089.7	36089.7	36089.7
	903.78	224862	910.601	196219	191675	191675	191675	191675	191675	191675	191675	191675	191675	196219	191675					541.888	36112.8	36112.8	36112.8	36112.8	36112.8
	903.88	224711	910.721	195858	191957	191957	191957	191957	191957	191957	191957	191957	191957	195858	191957					541.938	36136	36136	36136	36136	36136
	903.98	224503	910.842	195571	192240	192240	192240	192240	192240	192240	192240	192240	192240	195571	192240					541.988	36159.1	36159.1	36159.1	36159.1	36159.1
	904.08	223469	910.962	195353	192522	192522	192522	192522	192522	192522	192522	192522	192522	195352	192522					542.038	36182.2	36182.2	36182.2	36182.2	36182.2
	904.18	221900	911.082	195197	192805	192805	192805	192805	192805	192805	192805	192805	192805	195197	192805					542.087	36205.4	36205.4	36205.4	36205.4	36205.4
	904.28	221605	911.202	195099	193087	193087	193087	193087	193087	193087	193087	193087	193087	195099	193087					542.137	36228.5	36228.5	36228.5	36228.5	36228.5
	904.38	221430	911.322	195053	193370	193370	193370	193370	193370	193370	193370	193370	193370	195053	193370					542.187	36251.7	36251.7	36251.7	36251.7	36251.7
	904.48	220912	911.443	195053	193652	193652	193652	193652	193652	193652	193652	193652	193652	195053	193652					542.237	36274.8	36274.8	36274.8	36274.8	36274.8
	904.58	219595	911.563	195094	193934	193934	193934	193934	193934	193934	193934	193934	193934	195094	193934					542.287	36297.9	36297.9	36297.9	36297.9	36297.9
	904.68	219007	911.683	195173	194217	194217	194217	194217	194217	194217	194217	194217	194217	195173	194217					542.337	36321.1	36321.1	36321.1	36321.1	36321.1
	904.78	218446	911.803	195283	194499	194499	194499	194499	194499	194499	194499	194499	194499	195283	194499					542.387	36344.2	36344.2	36344.2	36344.2	36344.2
	904.88	218064	911.924	195420	194782	194782	194782	194782	194782	194782	194782	194782	194782	195420	194782					542.437	36367.3	36367.3	36367.3	36367.3	36367.3
	904.98	218280	912.044	195582	195064	195064	195064	195064	195064	195064	195064	195064	195064	195582	195064					542.486	36390.5	36390.5	36390.5	36390.5	36390.5
	905.08	219265	912.164	195765	195347	195347	195347	195347	195347	195347	195347	195347	195347	195765	195347					542.536	36413.6	36413.6	36413.6	36413.6	36413.6
	905.18	218675	912.284	195965	195629	195629	195629	195629	195629	195629	195629	195629	195629	195965	195629					542.586	36436.8	36436.8	36436.8	36436.8	36436.8
	905.28	218224	912.405	196180	195912	195912	195912	195912	195912	195912	195912	195912	195912	196180	195912					542.636	36459.9	36459.9	36459.9	36459.9	36459.9
	905.38	217480	912.525	196408	196194	196194	196194	196194	196194	196194	196194	196194	196194	196407	196195					542.686	36483	36483	36483	36483	36483
	905.48	217113	912.645	196646	196477	196477	196477	196477	196477	196477	196477	196477	196477	196645	196478					542.736	36506.2	36506.2	36506.2	36506.2	36506.2
	905.58	217336	912.765	196894	196759	196759	196759	196759	196759	196759	196759	196759	196759	196892	196762					542.786	36529.3	36529.3	36529.3	36529.3	36529.3
	905.68	217368	912.886	197151	197042	197042	197042	197042	197042	197042	197042	197042	197042	197145	197047					542.836	36552.4	36552.4	36552.4	36552.4	36552.4
	905.78	218309	913.006	197415	197324	197324	197324	197324	197324	197324	197324	197324	197324	197405	197334					542.885	36575.6	36575.6	36575.6	36575.6	36575.6
	905.88	218143	913.126	197688	197607	197607	197607	197607	197607	197607	197607	197607	197607	197669	197625					542.935	36598.7	36598.7	36598.7	36598.7	36598.7
	905.98	218109	913.246	197971	197889	197889	197889	197889	197889	197889	197889	197889	197889	197937	197923					542.985	36621.8	36621.8	36621.8	36621.8	36621.8
	906.08	219407	913.367	198268	198171	198171	198171	198171	198171	198171	198171	198171	198171	198208	198231					543.035	36645	36645	36645	36645	36645
	906.18	220105	913.487	198586	198454	198454	198454	198454	198454	198454	198454	198454	198454	198482	198558					543.085	36668.1	36668.1	36668.1	36668.1	36668.1
	906.28	220423	913.607	198934	198736	198736	198736	198736	198736	198736	198736	198736	198736	198758	198913					543.135	36691.3	36691.3	36691.3	36691.3	36691.3
	906.38	221216	913.727	199328	199019	199019	199019	199019	199019	199019	199019	199019	199019	199035	199312					543.185	36714.4	36714.4	36714.4	36714.4	36714.4
	906.48	221981	913.848	199790	199301	199301	199301	199301	199301	199301	199301	199301	199301	199313	199778					543.235	36737.5	36737.5	36737.5	36737.5	36737.5
	906.58	222401	913.968	200350	199584	199584	199584	199584	199584	199584	199584	199584	199584	199593	200341					543.284	36760.7	36760.7	36760.7	36760.7	36760.7
	906.68	223128	914.088	201051	199866	199866	199866	199866	199866	199866	199866	199866	199866	199873	201044					543.334	36783.8	36783.8	36783.8	36783.8	36783.8
	906.78	223238	914.208	201947	200149	200149	200149	200149	200149	200149	200149	200149	200149	200154	201942					543.384	36806.9	36806.9	36806.9	36806.9	36806.9
	906.88	224258	914.328	203106	200431	200431	200431	200431	200431	200431	200431	200431	200431	200435	203102					543.434	36830.1	36830.1	36830.1	36830.1	36830.1
	906.98	225487	914.449	204608	200714	200714	200714	200714	200714	200714	200714	200714	200714	200716	204605					543.484	36853.2	36853.2	36853.2	36853.2	36853.2
	907.08	224673	914.569	206547	200996	200996	200996	200996	200996	200996	200996	200996	200996	200998	206545					543.534	36876.4	36876.4	36876.4	36876.4	36876.4
	907.18	224431	914.689	209020	201279	201279	201279	201279	201279	201279	201279	201279	201279	201280	209018					543.584	36899.5	36899.5	36899.5	36899.5	36899.5
	907.28	224780	914.809	212125	201561	201561	201561	201561	201561	201561	201561	201561	201561	201562	212124					543.634	36922.6	36922.6	36922.6	36922.6	36922.6
	907.38	224897	914.93	215950	201844	201844	201844	201844	201844	201844	201844	201844	201844	201844	215949					543.683	36945.8	36945.8	36945.8	36945.8	36945.8
	907.48	224935	915.05	220555	202126	202126	202126	202126	202126	202126	202126	202126	202126	202127	220555					543.733	36968.9	36968.9	36968.9	36968.9	36968.9
	907.58	223973	915.17	225966	202408	202408	202408	202408	202408	202408	202408	202408	202408	202409	225966					543.783	36992	36992	36992	36992	36992
	907.68	222735	915.29	232154	202691	202691	202691	202691	202691	202691	202691	202691	202691	202691	232153					543.833	37015.2	37015.2	37015.2	37015.2	37015.2
	907.78	221863	915.411	239026	202973	202973	202973	202973	202973	202973	202973	202973	202973	202974	239026					543.883	37038.3	37038.3	37038.3	37038.3	37038.3
	907.88	221259	915.531	246419	203256	203256	203256	203256	203256	203256	203256	203256	203256	203256	246419					543.933	37061.4	37061.4	37061.4	37061.4	37061.4
	907.98	220292	915.651	254100	203538	203538	203538	203538	203538	203538	203538	203538	203538	203538	254099					543.983	37084.6	37084.6	37084.6	37084.6	37084.6
	908.08	219338	915.771	261769	203821	203821	203821	203821	203821	203821	203821	203821	203821	203821	261769					544.033	37107.7	37107.7	37107.7	37107.7	37107.7
	908.18	218764	915.892	269083	204103	204103	204103	204103	204103	204103	204103	204103	204103	204103	269083					544.082	37130.9	37130.9	37130.9	37130.9	37130.9
	908.28	217688	916.012	275677	204386	204386	204386	204386	204386	204386	204386	204386	204386	204386	275677					544.132	37154	37154	37154	37154	37154
	908.38	217816	916.132	281196	204668	204668	204668	204668	204668	204668	204668	204668	204668	204668	281196					544.182	37177.1	37177.1	37177.1	37177.1	37177.1
	908.48	216201	916.252	285325	204951	204951	204951	204951	204951	204951	204951	204951	204951	204951	285325					544.232	37200.3	37200.3	37200.3	37200.3	37200.3
	908.58	214880	916.373	287824	205233	205233	205233	205233	205233	205233	205233	205233	205233	205233	287824					544.282	37223.4	37223.4	37223.4	37223.4	37223.4
	908.68	213797	916.493	288552	205516	205516	205516	205516	205516	205516	205516	205516	205516	205516	288552					544.332	37246.5	37246.5	37246.5	37246.5	37246.5
	908.78	212983	916.613	287480	205798	205798	205798	205798	205798	205798	205798	205798	205798	205798	287480					544.382	37269.7	37269.7	37269.7	37269.7	37269.7
	908.88	212685	916.733	284694	206081	206081	206081	206081	206081	206081	206081	206081	206081	206081	284694					544.432	37292.8	37292.8	37292.8	37292.8	37292.8
	908.98	211677	916.854	280390	206363	206363	206363	206363	206363	206363	206363	206363	206363	206363	280390					544.481	37316	37316	37316	37316	37316
	909.08	211005	916.974	274849	206645	206645	206645	206645	206645	206645	206645	206645	206645	206645	274849					544.531	37339.1	37339.1	37339.1	37339.1	37339.1
	909.18	210371	917.094	268408	206928	206928	206928	206928	206928	206928	206928	206928	206928	206928	268408					544.581	37362.2	37362.2	37362.2	37362.2	37362.2
	909.28	209076	917.214	261434	207210	207210	207210	207210	207210	207210	207210	207210	207210	207210	261434					544.631	37385.4	37385.4	37385.4	37385.4	37385.4
	909.38	209180	917.335	254283	207493	207493	207493	207493	207493	207493	207493	207493	207493	207493	254283					544.681	37408.5	37408.5	37408.5	37408.5	37408.5
	909.48	210209	917.455	247280	207775	207775	207775	207775	207775	207775	207775	207775	207775	207775	247280					544.731	37431.6	37431.6	37431.6	37431.6	37431.6
	909.58	208909	917.575	240691	208058	208058	208058	208058	208058	208058	208058	208058	208058	208058	240691					544.781	37454.8	37454.8	37454.8	37454.8	37454.8
	909.68	207906	917.695	234715	208340	208340	208340	208340	208340	208340	208340	208340	208340	208340	234715					544.831	37477.9	37477.9	37477.9	37477.9	37477.9
	909.78	208028	917.815	229479	208623	208623	208623	208623	208623	208623	208623	208623	208623	208623	229479					544.88	37501	37501	37501	37501	37501
	909.88	208609	917.936	225041	208905	208905	208905	208905	208905	208905	208905	208905	208905	208905	225041					544.93	37524.2	37524.2	37524.2	37524.2	37524.2
	909.98	208533	918.056	221402	209188	209188	209188	209188	209188	209188	209188	209188	209188	209188	221402					544.98	37547.3	37547.3	37547.3	37547.3	37547.3
	910.08	207514	918.176	218517	209470	209470	209470	209470	209470	209470	209470	209470	209470	209470	218517					545.03	37570.5	37570.5	37570.5	37570.5	37570.5
	910.18	207038	918.296	216308	209753	209753	209753	209753	209753	209753	209753	209753	209753	209753	216308					545.08	37593.6	37593.6	37593.6	37593.6	37593.6
	910.28	207575	918.417	214683	210035	210035	210035	210035	210035	210035	210035	210035	210035	210035	214683
	910.38	207022	918.537	213542	210318	210318	210318	210318	210318	210318	210318	210318	210318	210318	213542
	910.48	207106	918.657	212788	210600	210600	210600	210600	210600	210600	210600	210600	210600	210600	212788
	910.58	206782	918.777	212336	210882	210882	210882	210882	210882	210882	210882	210882	210882	210882	212336
	910.68	206435	918.898	212109	211165	211165	211165	211165	211165	211165	211165	211165	211165	211165	212109
	910.78	206261	919.018	212048	211447	211447	211447	211447	211447	211447	211447	211447	211447	211447	212048
	910.88	205402	919.138	212103	211730	211730	211730	211730	211730	211730	211730	211730	211730	211730	212103
	910.98	205618	919.258	212239	212012	212012	212012	212012	212012	212012	212012	212012	212012	212012	212239
	911.08	205430	919.379	212430	212295	212295	212295	212295	212295	212295	212295	212295	212295	212295	212430
	911.18	204803	919.499	212656	212577	212577	212577	212577	212577	212577	212577	212577	212577	212577	212656
	911.28	205792	919.619	212905	212860	212860	212860	212860	212860	212860	212860	212860	212860	212860	212905
	911.38	205743	919.739	213167	213142	213142	213142	213142	213142	213142	213142	213142	213142	213142	213167
	911.48	205240	919.86	213438	213425	213425	213425	213425	213425	213425	213425	213425	213425	213425	213438
	911.58	203957	919.98	213714	213707	213707	213707	213707	213707	213707	213707	213707	213707	213707	213714
	911.68	203597	920.1	213993	213990	213990	213990	213990	213990	213990	213990	213990	213990	213990	213993
	911.78	204620	920.22	214274	214272	214272	214272	214272	214272	214272	214272	214272	214272	214272	214274
	911.88	204556	920.341	214555	214555	214555	214555	214555	214555	214555	214555	214555	214555	214555	214555
	911.98	204481	920.461	214837	214837	214837	214837	214837	214837	214837	214837	214837	214837	214837	214837
	912.08	204203	920.581	215120	215119	215119	215119	215119	215119	215119	215119	215119	215119	215119	215120
	912.18	203547	920.701	215402	215402	215402	215402	215402	215402	215402	215402	215402	215402	215402	215402
	912.28	203352	920.821	215684	215684	215684	215684	215684	215684	215684	215684	215684	215684	215684	215684
	912.38	204298	920.942	215967	215967	215967	215967	215967	215967	215967	215967	215967	215967	215967	215967
	912.48	204179	921.062	216249	216249	216249	216249	216249	216249	216249	216249	216249	216249	216249	216249
	912.58	203333	921.182	216532	216532	216532	216532	216532	216532	216532	216532	216532	216532	216532	216532
	912.68	203667	921.302	216814	216814	216814	216814	216814	216814	216814	216814	216814	216814	216814	216814
	912.78	203822	921.423	217097	217097	217097	217097	217097	217097	217097	217097	217097	217097	217097	217097
	912.88	203568	921.543	217379	217379	217379	217379	217379	217379	217379	217379	217379	217379	217379	217379
	912.98	204035	921.663	217662	217662	217662	217662	217662	217662	217662	217662	217662	217662	217662	217662
	913.08	205241	921.783	217944	217944	217944	217944	217944	217944	217944	217944	217944	217944	217944	217944
	913.18	205749	921.904	218227	218227	218227	218227	218227	218227	218227	218227	218227	218227	218227	218227
	913.28	205303	922.024	218509	218509	218509	218509	218509	218509	218509	218509	218509	218509	218509	218509
	913.38	205524	922.144	218791	218791	218791	218791	218791	218791	218791	218791	218791	218791	218791	218791
	913.48	205272	922.264	219074	219074	219074	219074	219074	219074	219074	219074	219074	219074	219074	219074
	913.58	206942	922.385	219356	219356	219356	219356	219356	219356	219356	219356	219356	219356	219356	219356
	913.68	207730	922.505	219639	219639	219639	219639	219639	219639	219639	219639	219639	219639	219639	219639
	913.78	207168	922.625	219921	219921	219921	219921	219921	219921	219921	219921	219921	219921	219921	219921
	913.88	208638	922.745	220204	220204	220204	220204	220204	220204	220204	220204	220204	220204	220204	220204
	913.98	210420	922.866	220486	220486	220486	220486	220486	220486	220486	220486	220486	220486	220486	220486
	914.08	211168	922.986	220769	220769	220769	220769	220769	220769	220769	220769	220769	220769	220769	220769
	914.18	210809	923.106	221051	221051	221051	221051	221051	221051	221051	221051	221051	221051	221051	221051
	914.28	213019	923.226	221334	221334	221334	221334	221334	221334	221334	221334	221334	221334	221334	221334
	914.38	214996	923.347	221616	221616	221616	221616	221616	221616	221616	221616	221616	221616	221616	221616
	914.48	215977	923.467	221899	221899	221899	221899	221899	221899	221899	221899	221899	221899	221899	221899
	914.58	217208	923.587	222181	222181	222181	222181	222181	222181	222181	222181	222181	222181	222181	222181
	914.68	218322	923.707	222464	222464	222464	222464	222464	222464	222464	222464	222464	222464	222464	222464
	914.78	220402	923.827	222746	222746	222746	222746	222746	222746	222746	222746	222746	222746	222746	222746
	914.88	223001	923.948	223028	223028	223028	223028	223028	223028	223028	223028	223028	223028	223028	223028
	914.98	225314	924.068	223311	223311	223311	223311	223311	223311	223311	223311	223311	223311	223311	223311
	915.08	228391	924.188	223593	223593	223593	223593	223593	223593	223593	223593	223593	223593	223593	223593
	915.18	231222	924.308	223876	223876	223876	223876	223876	223876	223876	223876	223876	223876	223876	223876
	915.28	234856	924.429	224158	224158	224158	224158	224158	224158	224158	224158	224158	224158	224158	224158
	915.38	239582	924.549	224441	224441	224441	224441	224441	224441	224441	224441	224441	224441	224441	224441
	915.48	243922	924.669	224723	224723	224723	224723	224723	224723	224723	224723	224723	224723	224723	224723
	915.58	248363	924.789	225006	225006	225006	225006	225006	225006	225006	225006	225006	225006	225006	225006
	915.68	253572	924.91	225288	225288	225288	225288	225288	225288	225288	225288	225288	225288	225288	225288
	915.78	260291	925.03	225571	225571	225571	225571	225571	225571	225571	225571	225571	225571	225571	225571
	915.88	267119	925.15	225853	225853	225853	225853	225853	225853	225853	225853	225853	225853	225853	225853
	915.98	272628	925.27	226136	226136	226136	226136	226136	226136	226136	226136	226136	226136	226136	226136
	916.08	277196	925.391	226418	226418	226418	226418	226418	226418	226418	226418	226418	226418	226418	226418
	916.18	280849	925.511	226701	226701	226701	226701	226701	226701	226701	226701	226701	226701	226701	226701
	916.28	285137	925.631	226983	226983	226983	226983	226983	226983	226983	226983	226983	226983	226983	226983
	916.38	287124	925.751	227265	227265	227265	227265	227265	227265	227265	227265	227265	227265	227265	227265
	916.48	287783	925.872	227548	227548	227548	227548	227548	227548	227548	227548	227548	227548	227548	227548
	916.58	287265	925.992	227830	227830	227830	227830	227830	227830	227830	227830	227830	227830	227830	227830
	916.68	283465	926.112	228113	228113	228113	228113	228113	228113	228113	228113	228113	228113	228113	228113
	916.78	280188	926.232	228395	228395	228395	228395	228395	228395	228395	228395	228395	228395	228395	228395
	916.88	277245	926.353	228678	228678	228678	228678	228678	228678	228678	228678	228678	228678	228678	228678
	916.98	272745	926.473	228960	228960	228960	228960	228960	228960	228960	228960	228960	228960	228960	228960
	917.08	266408	926.593	229243	229243	229243	229243	229243	229243	229243	229243	229243	229243	229243	229243
	917.18	261589	926.713	229525	229525	229525	229525	229525	229525	229525	229525	229525	229525	229525	229525
	917.28	256922	926.834	229808	229808	229808	229808	229808	229808	229808	229808	229808	229808	229808	229808
	917.38	251475	926.954	230090	230090	230090	230090	230090	230090	230090	230090	230090	230090	230090	230090
	917.48	246629	927.074	230373	230373	230373	230373	230373	230373	230373	230373	230373	230373	230373	230373
	917.58	242728	927.194	230655	230655	230655	230655	230655	230655	230655	230655	230655	230655	230655	230655
	917.68	238762	927.314	230938	230938	230938	230938	230938	230938	230938	230938	230938	230938	230938	230938
	917.78	235684	927.435	231220	231220	231220	231220	231220	231220	231220	231220	231220	231220	231220	231220
	917.88	233196	927.555	231502	231502	231502	231502	231502	231502	231502	231502	231502	231502	231502	231502
	917.98	229919	927.675	231785	231785	231785	231785	231785	231785	231785	231785	231785	231785	231785	231785
	918.08	227624	927.795	232067	232067	232067	232067	232067	232067	232067	232067	232067	232067	232067	232067
	918.18	226754	927.916	232350	232350	232350	232350	232350	232350	232350	232350	232350	232350	232350	232350
	918.28	225000	928.036	232632	232632	232632	232632	232632	232632	232632	232632	232632	232632	232632	232632
	918.38	223997	928.156	232915	232915	232915	232915	232915	232915	232915	232915	232915	232915	232915	232915
	918.48	221696	928.276	233197	233197	233197	233197	233197	233197	233197	233197	233197	233197	233197	233197
	918.58	220963	928.397	233480	233480	233480	233480	233480	233480	233480	233480	233480	233480	233480	233480
	918.68	220298	928.517	233762	233762	233762	233762	233762	233762	233762	233762	233762	233762	233762	233762
	918.78	219042	928.637	234045	234045	234045	234045	234045	234045	234045	234045	234045	234045	234045	234045
	918.88	218433	928.757	234327	234327	234327	234327	234327	234327	234327	234327	234327	234327	234327	234327
	918.98	218041	928.878	234610	234610	234610	234610	234610	234610	234610	234610	234610	234610	234610	234610
	919.08	217752	928.998	234892	234892	234892	234892	234892	234892	234892	234892	234892	234892	234892	234892
	919.18	216847	929.118	235175	235175	235175	235175	235175	235175	235175	235175	235175	235175	235175	235175
	919.28	217003	929.238	235457	235457	235457	235457	235457	235457	235457	235457	235457	235457	235457	235457
	919.38	216186	929.359	235739	235739	235739	235739	235739	235739	235739	235739	235739	235739	235739	235739
	919.48	215317	929.479	236022	236022	236022	236022	236022	236022	236022	236022	236022	236022	236022	236022
	919.58	215283	929.599	236304	236304	236304	236304	236304	236304	236304	236304	236304	236304	236304	236304
	919.68	214935	929.719	236587	236587	236587	236587	236587	236587	236587	236587	236587	236587	236587	236587
	919.78	216020	929.84	236869	236869	236869	236869	236869	236869	236869	236869	236869	236869	236869	236869
	919.88	215606	929.96	237152	237152	237152	237152	237152	237152	237152	237152	237152	237152	237152	237152
	919.98	215036	930.08	237434	237434	237434	237434	237434	237434	237434	237434	237434	237434	237434	237434
	920.08	214736
	920.18	214410
	920.28	214605
	920.38	214490
	920.48	215325
	920.58	215306
	920.68	214362
	920.78	214406
	920.88	214631
	920.98	213962
	921.08	214344
	921.18	215171
	921.28	214845
	921.38	215261
	921.48	216443
	921.58	214928
	921.68	214546
	921.78	215697
	921.88	215153
	921.98	214506
	922.08	213872
	922.18	213993
	922.28	214262
	922.38	214580
	922.48	214424
	922.58	213508
	922.68	214337
	922.78	214229
	922.88	214060
	922.98	214383
	923.08	214625
	923.18	214756
	923.28	215138
	923.38	214566
	923.48	214788
	923.58	215926
	923.68	215533
	923.78	216174
	923.88	215507
	923.98	214979
	924.08	214077
	924.18	214775
	924.28	215849
	924.38	216354
	924.48	215486
	924.58	214363
	924.68	215643
	924.78	215715
	924.88	215055
	924.98	215072
	925.08	215809
	925.18	215773
	925.28	215940
	925.38	216585
	925.48	215807
	925.58	214722
	925.68	215581
	925.78	216110
	925.88	216388
	925.98	216529
	926.08	216020
	926.18	215720
	926.28	215697
	926.38	215004
	926.48	215913
	926.58	216600
	926.68	216153
	926.78	215837
	926.88	217107
	926.98	217204
	927.08	216713
	927.18	216991
	927.28	217131
	927.38	217045
	927.48	217726
	927.58	218076
	927.68	217947
	927.78	217535
	927.88	217255
	927.98	217703
	928.08	217961
	928.18	218565
	928.28	219127
	928.38	218976
	928.48	219741
	928.58	219289
	928.68	219126
	928.78	220286
	928.88	219568
	928.98	219726
	929.08	219910
	929.18	221244
	929.28	220417
	929.38	219804
	929.48	220207
	929.58	220866
	929.68	219592
	929.78	219737
	929.88	220351
	929.98	220561
	930.08	220196

## Sheet: Figure S12
	NR-CeO2																										Pt/NR-CeO2
	Ce 3d																O 1s										Ce 3d																O1s
	870.28	110264	870.28	93989.8	93989.8	93989.8	93989.8	93989.8	93989.8	93989.8	93989.8	93989.8	93989.8	93989.8	93989.8		525.08	27970.4	525.08	27699.3	27699.3	27699.3	27699.3	27699.3			870.18	117976	870.18	102435	102435	102435	102435	102435	102435	102435	102435	102435	102435	102435	102435		525.18	28588.3	525.18	29969.6	29969.6	29969.6	29969.6
	870.38	109569	870.4	94263.4	94263.4	94263.4	94263.4	94263.4	94263.4	94263.4	94263.4	94263.4	94263.4	94263.4	94263.4		525.18	27861.2	525.13	27722.7	27722.7	27722.7	27722.7	27722.7			870.28	118344	870.3	102739	102739	102739	102739	102739	102739	102739	102739	102739	102739	102739	102739		525.28	29143.4	525.23	29992	29992	29992	29992
	870.48	109096	870.52	94537	94537	94537	94537	94537	94537	94537	94537	94537	94537	94537	94537		525.28	27607.9	525.18	27746.2	27746.2	27746.2	27746.2	27746.2			870.38	118055	870.42	103043	103043	103043	103043	103043	103043	103043	103043	103043	103043	103043	103043		525.38	29413.3	525.28	30014.4	30014.4	30014.4	30014.4
	870.58	109666	870.641	94810.5	94810.5	94810.5	94810.5	94810.5	94810.5	94810.5	94810.5	94810.5	94810.5	94810.5	94810.5		525.38	27822.5	525.23	27769.6	27769.6	27769.6	27769.6	27769.6			870.48	118319	870.541	103346	103346	103346	103346	103346	103346	103346	103346	103346	103346	103346	103346		525.48	29770.7	525.33	30036.8	30036.8	30036.8	30036.8
	870.68	110293	870.761	95084.1	95084.1	95084.1	95084.1	95084.1	95084.1	95084.1	95084.1	95084.1	95084.1	95084.1	95084.1		525.48	27898.7	525.279	27793.1	27793.1	27793.1	27793.1	27793.1			870.58	117766	870.661	103650	103650	103650	103650	103650	103650	103650	103650	103650	103650	103650	103650		525.58	30128.3	525.38	30059.2	30059.2	30059.2	30059.2
	870.78	108442	870.881	95357.7	95357.7	95357.7	95357.7	95357.7	95357.7	95357.7	95357.7	95357.7	95357.7	95357.7	95357.7		525.58	27985.1	525.329	27816.5	27816.5	27816.5	27816.5	27816.5			870.68	118604	870.781	103954	103954	103954	103954	103954	103954	103954	103954	103954	103954	103954	103954		525.68	30030	525.429	30081.6	30081.6	30081.6	30081.6
	870.88	109505	871.001	95631.2	95631.2	95631.2	95631.2	95631.2	95631.2	95631.2	95631.2	95631.2	95631.2	95631.2	95631.2		525.68	27661.4	525.379	27840	27840	27840	27840	27840			870.78	118444	870.901	104257	104257	104257	104257	104257	104257	104257	104257	104257	104257	104257	104257		525.78	29945.4	525.479	30103.9	30103.9	30103.9	30103.9
	870.98	109342	871.122	95904.8	95904.8	95904.8	95904.8	95904.8	95904.8	95904.8	95904.8	95904.8	95904.8	95904.8	95904.8		525.78	27989	525.429	27863.4	27863.4	27863.4	27863.4	27863.4			870.88	117849	871.022	104561	104561	104561	104561	104561	104561	104561	104561	104561	104561	104561	104561		525.88	30351	525.529	30126.3	30126.3	30126.3	30126.3
	871.08	109324	871.242	96178.4	96178.4	96178.4	96178.4	96178.4	96178.4	96178.4	96178.4	96178.4	96178.4	96178.4	96178.4		525.88	28289.9	525.479	27886.9	27886.9	27886.9	27886.9	27886.9			870.98	117936	871.142	104865	104865	104865	104865	104865	104865	104865	104865	104865	104865	104865	104865		525.98	30255.1	525.579	30148.7	30148.7	30148.7	30148.7
	871.18	109064	871.362	96452	96452	96452	96452	96452	96452	96452	96452	96452	96452	96452	96452		525.98	28487.5	525.529	27910.3	27910.3	27910.3	27910.3	27910.3			871.08	118671	871.262	105168	105168	105168	105168	105168	105168	105168	105168	105168	105168	105168	105168		526.08	30572.8	525.629	30171.1	30171.1	30171.1	30171.1
	871.28	108443	871.482	96725.5	96725.5	96725.5	96725.5	96725.5	96725.5	96725.5	96725.5	96725.5	96725.5	96725.5	96725.5		526.08	28388.9	525.579	27933.8	27933.8	27933.8	27933.8	27933.8			871.18	117860	871.382	105472	105472	105472	105472	105472	105472	105472	105472	105472	105472	105472	105472		526.18	29825.8	525.679	30193.5	30193.5	30193.5	30193.5
	871.38	109430	871.603	96999.1	96999.1	96999.1	96999.1	96999.1	96999.1	96999.1	96999.1	96999.1	96999.1	96999.1	96999.1		526.18	28508.8	525.629	27957.2	27957.2	27957.2	27957.2	27957.2			871.28	118452	871.503	105776	105776	105776	105776	105776	105776	105776	105776	105776	105776	105776	105776		526.28	29775.9	525.729	30215.8	30215.8	30215.8	30215.8
	871.48	109713	871.723	97272.7	97272.7	97272.7	97272.7	97272.7	97272.7	97272.7	97272.7	97272.7	97272.7	97272.7	97272.7		526.28	28291.3	525.678	27980.7	27980.7	27980.7	27980.7	27980.7			871.38	117695	871.623	106079	106079	106079	106079	106079	106079	106079	106079	106079	106079	106079	106079		526.38	30062.5	525.779	30238.2	30238.2	30238.2	30238.2
	871.58	108873	871.843	97546.2	97546.2	97546.2	97546.2	97546.2	97546.2	97546.2	97546.2	97546.2	97546.2	97546.2	97546.2		526.38	29024.8	525.728	28004.2	28004.1	28004.2	28004.1	28004.1			871.48	117905	871.743	106383	106383	106383	106383	106383	106383	106383	106383	106383	106383	106383	106383		526.48	30901.3	525.828	30260.6	30260.6	30260.6	30260.6
	871.68	108899	871.963	97819.8	97819.8	97819.8	97819.8	97819.8	97819.8	97819.8	97819.8	97819.8	97819.8	97819.8	97819.8		526.48	29075.5	525.778	28027.6	28027.6	28027.6	28027.6	28027.6			871.58	117144	871.863	106687	106687	106687	106687	106687	106687	106687	106687	106687	106687	106687	106687		526.58	30986.9	525.878	30283	30283	30283	30283
	871.78	109229	872.084	98093.4	98093.4	98093.4	98093.4	98093.4	98093.4	98093.4	98093.4	98093.4	98093.4	98093.4	98093.4		526.58	29285.4	525.828	28051.1	28051	28051.1	28051	28051			871.68	117991	871.984	106990	106990	106990	106990	106990	106990	106990	106990	106990	106990	106990	106990		526.68	31400	525.928	30305.4	30305.4	30305.4	30305.4
	871.88	108861	872.204	98367	98367	98367	98367	98367	98367	98367	98367	98367	98367	98367	98367		526.68	29181.6	525.878	28074.5	28074.5	28074.5	28074.5	28074.5			871.78	117661	872.104	107294	107294	107294	107294	107294	107294	107294	107294	107294	107294	107294	107294		526.78	31782.5	525.978	30327.8	30327.8	30327.8	30327.8
	871.98	109112	872.324	98640.5	98640.5	98640.5	98640.5	98640.5	98640.5	98640.5	98640.5	98640.5	98640.5	98640.5	98640.5		526.78	29505.7	525.928	28098	28098	28098	28098	28098			871.88	117550	872.224	107598	107598	107598	107598	107598	107598	107598	107598	107598	107598	107598	107598		526.88	32128.1	526.028	30350.1	30350.1	30350.1	30350.1
	872.08	108838	872.444	98914.1	98914.1	98914.1	98914.1	98914.1	98914.1	98914.1	98914.1	98914.1	98914.1	98914.1	98914.1		526.88	29944	525.978	28121.5	28121.4	28121.5	28121.4	28121.4			871.98	118316	872.344	107901	107901	107901	107901	107901	107901	107901	107901	107901	107901	107901	107901		526.98	32543.6	526.078	30372.5	30372.5	30372.5	30372.5
	872.18	109139	872.565	99187.7	99187.7	99187.7	99187.7	99187.7	99187.7	99187.7	99187.7	99187.7	99187.7	99187.7	99187.7		526.98	30691.5	526.028	28145	28144.9	28145	28144.9	28144.9			872.08	118304	872.465	108205	108205	108205	108205	108205	108205	108205	108205	108205	108205	108205	108205		527.08	33259.6	526.128	30394.9	30394.9	30394.9	30394.9
	872.28	108887	872.685	99461.2	99461.2	99461.2	99461.2	99461.2	99461.2	99461.2	99461.2	99461.2	99461.2	99461.2	99461.2		527.08	31265.2	526.078	28168.6	28168.3	28168.6	28168.3	28168.3			872.18	117463	872.585	108508	108508	108508	108508	108508	108508	108508	108508	108508	108508	108508	108508		527.18	34122	526.178	30417.3	30417.3	30417.3	30417.3
	872.38	108798	872.805	99734.8	99734.8	99734.8	99734.8	99734.8	99734.8	99734.8	99734.8	99734.8	99734.8	99734.8	99734.8		527.18	32344.8	526.127	28192.2	28191.8	28192.2	28191.8	28191.8			872.28	117705	872.705	108812	108812	108812	108812	108812	108812	108812	108812	108812	108812	108812	108812		527.28	34191.1	526.227	30439.7	30439.7	30439.7	30439.7
	872.48	108612	872.925	100008	100008	100008	100008	100008	100008	100008	100008	100008	100008	100008	100008		527.28	33179.7	526.177	28215.9	28215.2	28215.9	28215.2	28215.2			872.38	117784	872.825	109116	109116	109116	109116	109116	109116	109116	109116	109116	109116	109116	109116		527.38	34924.2	526.277	30462.1	30462	30462	30462.1
	872.58	109016	873.046	100282	100282	100282	100282	100282	100282	100282	100282	100282	100282	100282	100282		527.38	34813.3	526.227	28239.7	28238.7	28239.7	28238.7	28238.7			872.48	118623	872.946	109419	109419	109419	109419	109419	109419	109419	109419	109419	109419	109419	109419		527.48	36563.1	526.327	30484.5	30484.4	30484.4	30484.4
	872.68	109661	873.166	100556	100556	100556	100556	100556	100556	100556	100556	100556	100556	100556	100556		527.48	36314.6	526.277	28263.7	28262.1	28263.7	28262.1	28262.1			872.58	118013	873.066	109723	109723	109723	109723	109723	109723	109723	109723	109723	109723	109723	109723		527.58	38311.3	526.377	30506.8	30506.8	30506.8	30506.8
	872.78	110365	873.286	100829	100829	100829	100829	100829	100829	100829	100829	100829	100829	100829	100829		527.58	39619.6	526.327	28288.1	28285.6	28288.1	28285.6	28285.6			872.68	118005	873.186	110027	110027	110027	110027	110027	110027	110027	110027	110027	110027	110027	110027		527.68	40310.1	526.427	30529.3	30529.2	30529.2	30529.2
	872.88	109936	873.406	101103	101103	101103	101103	101103	101103	101103	101103	101103	101103	101103	101103		527.68	43167.9	526.377	28312.9	28309	28312.9	28309	28309			872.78	117885	873.306	110330	110330	110330	110330	110330	110330	110330	110330	110330	110330	110330	110330		527.78	42837	526.477	30551.7	30551.6	30551.6	30551.6
	872.98	108735	873.526	101376	101376	101376	101376	101376	101376	101376	101376	101376	101376	101376	101376		527.78	48234.5	526.427	28338.4	28332.5	28338.4	28332.5	28332.5			872.88	117708	873.426	110634	110634	110634	110634	110634	110634	110634	110634	110634	110634	110634	110634		527.88	46917.5	526.527	30574.1	30573.9	30574	30574
	873.08	109274	873.647	101650	101650	101650	101650	101650	101650	101650	101650	101650	101650	101650	101650		527.88	55770.2	526.477	28365	28355.9	28365	28355.9	28355.9			872.98	117007	873.547	110938	110938	110938	110938	110938	110938	110938	110938	110938	110938	110938	110938		527.98	52464.9	526.577	30596.6	30596.3	30596.5	30596.4
	873.18	109017	873.767	101923	101923	101923	101923	101923	101923	101923	101923	101923	101923	101923	101923		527.98	65224.9	526.526	28393	28379.4	28393	28379.4	28379.4			873.08	117585	873.667	111241	111241	111241	111241	111241	111241	111241	111241	111241	111241	111241	111241		528.08	60905.5	526.626	30619.1	30618.7	30619	30618.8
	873.28	108487	873.887	102197	102197	102197	102197	102197	102197	102197	102197	102197	102197	102197	102197		528.08	77840.7	526.576	28423.1	28402.8	28423.1	28402.8	28402.8			873.18	118053	873.787	111545	111545	111545	111545	111545	111545	111545	111545	111545	111545	111545	111545		528.18	71553.9	526.676	30641.7	30641.1	30641.5	30641.3
	873.38	108546	874.007	102471	102471	102471	102471	102471	102471	102471	102471	102471	102471	102471	102471		528.18	92243.5	526.626	28456.2	28426.3	28456.2	28426.3	28426.3			873.28	118334	873.907	111849	111849	111849	111849	111849	111849	111849	111849	111849	111849	111849	111849		528.28	85986.7	526.726	30664.5	30663.5	30664.2	30663.7
	873.48	109338	874.128	102744	102744	102744	102744	102744	102744	102744	102744	102744	102744	102744	102744		528.28	108542	526.676	28493.6	28449.7	28493.6	28449.7	28449.7			873.38	118014	874.028	112152	112152	112152	112152	112152	112152	112152	112152	112152	112152	112152	112152		528.38	101941	526.776	30687.5	30685.9	30687.2	30686.2
	873.58	109331	874.248	103018	103018	103018	103018	103018	103018	103018	103018	103018	103018	103018	103018		528.38	126862	526.726	28536.8	28473.2	28536.8	28473.2	28473.2			873.48	116957	874.148	112456	112456	112456	112456	112456	112456	112456	112456	112456	112456	112456	112456		528.48	120984	526.826	30710.9	30708.2	30710.4	30708.7
	873.68	109147	874.368	103291	103291	103291	103291	103291	103291	103291	103291	103291	103291	103291	103291		528.48	144731	526.776	28588.2	28496.6	28588.2	28496.6	28496.6			873.58	117821	874.268	112760	112760	112760	112760	112760	112760	112760	112760	112760	112760	112760	112760		528.58	142523	526.876	30734.8	30730.6	30734.3	30731.2
	873.78	109181	874.488	103565	103565	103565	103565	103565	103565	103565	103565	103565	103565	103565	103565		528.58	160355	526.826	28650.6	28520.1	28650.6	28520.1	28520.1			873.68	118425	874.388	113063	113063	113063	113063	113063	113063	113063	113063	113063	113063	113063	113063		528.68	164221	526.926	30759.7	30753	30759	30753.8
	873.88	109144	874.609	103838	103838	103838	103838	103838	103838	103838	103838	103838	103838	103838	103838		528.68	172845	526.876	28728	28543.5	28728	28543.5	28543.5			873.78	117359	874.509	113367	113367	113367	113367	113367	113367	113367	113367	113367	113367	113367	113367		528.78	182450	526.976	30786.1	30775.4	30785.1	30776.4
	873.98	108844	874.729	104112	104112	104112	104112	104112	104112	104112	104112	104112	104112	104112	104112		528.78	178569	526.925	28825.4	28567	28825.4	28567	28567			873.88	118438	874.629	113671	113671	113671	113671	113671	113671	113671	113671	113671	113671	113671	113671		528.88	197009	527.025	30814.6	30797.8	30813.3	30799.1
	874.08	109850	874.849	104386	104386	104386	104386	104386	104386	104386	104386	104386	104386	104386	104386		528.88	179961	526.975	28949.3	28590.4	28949.3	28590.4	28590.4			873.98	118276	874.749	113974	113974	113974	113974	113974	113974	113974	113974	113974	113974	113974	113974		528.98	204822	527.075	30846.5	30820.1	30844.8	30821.9
	874.18	108719	874.969	104659	104659	104659	104659	104659	104659	104659	104659	104659	104659	104659	104659		528.98	175650	527.025	29107.9	28613.9	29107.9	28613.9	28613.9			874.08	118057	874.869	114278	114278	114278	114278	114278	114278	114278	114278	114278	114278	114278	114278		529.08	204327	527.125	30883.4	30842.5	30881.1	30844.8
	874.28	108486	875.09	104933	104933	104933	104933	104933	104933	104933	104933	104933	104933	104933	104933		529.08	165950	527.075	29311.6	28637.3	29311.5	28637.3	28637.3			874.18	117543	874.99	114581	114581	114581	114581	114581	114581	114581	114581	114581	114581	114581	114581		529.18	197800	527.175	30927.6	30864.9	30924.6	30867.9
	874.38	108260	875.21	105206	105206	105206	105206	105206	105206	105206	105206	105206	105206	105206	105206		529.18	153741	527.125	29572.8	28660.8	29572.8	28660.8	28660.8			874.28	117806	875.11	114885	114885	114885	114885	114885	114885	114885	114885	114885	114885	114885	114885		529.28	183054	527.225	30982.5	30887.3	30978.6	30891.1
	874.48	108698	875.33	105480	105480	105480	105480	105480	105480	105480	105480	105480	105480	105480	105480		529.28	140267	527.175	29907.3	28684.2	29907.3	28684.3	28684.2			874.38	117893	875.23	115189	115189	115189	115189	115189	115189	115189	115189	115189	115189	115189	115189		529.38	167232	527.275	31052.8	30909.7	31047.8	30914.6
	874.58	108623	875.45	105753	105753	105753	105753	105753	105753	105753	105753	105753	105753	105753	105753		529.38	126129	527.225	30333.5	28707.7	30333.5	28707.7	28707.7			874.48	117901	875.35	115492	115492	115492	115492	115492	115492	115492	115492	115492	115492	115492	115492		529.48	148928	527.325	31144.8	30932.1	31138.5	30938.4
	874.68	108884	875.571	106027	106027	106027	106027	106027	106027	106027	106027	106027	106027	106027	106027		529.48	113074	527.275	30873.5	28731.1	30873.4	28731.2	28731.1			874.58	117843	875.471	115796	115796	115796	115796	115796	115796	115796	115796	115796	115796	115796	115796		529.58	130705	527.375	31267.5	30954.4	31259.3	30962.6
	874.78	108831	875.691	106301	106301	106301	106301	106301	106301	106301	106301	106301	106301	106301	106301		529.58	103882	527.324	31553.1	28754.6	31553	28754.7	28754.6			874.68	118290	875.591	116100	116100	116100	116100	116100	116100	116100	116100	116100	116100	116100	116100		529.68	114279	527.424	31432.4	30976.8	31421.9	30987.3
	874.88	109807	875.811	106574	106574	106574	106574	106574	106574	106574	106574	106574	106574	106574	106574		529.68	97578.9	527.374	32401.8	28778	32401.6	28778.3	28778			874.78	118113	875.711	116403	116403	116403	116403	116403	116403	116403	116403	116403	116403	116403	116403		529.78	101520	527.474	31654.7	30999.2	31641.4	31012.5
	874.98	109163	875.931	106848	106848	106848	106848	106848	106848	106848	106848	106848	106848	106848	106848		529.78	92532.4	527.424	33453	28801.5	33452.7	28801.8	28801.5			874.88	117590	875.831	116707	116707	116707	116707	116707	116707	116707	116707	116707	116707	116707	116707		529.88	91545	527.524	31954.3	31021.6	31937.4	31038.5
	875.08	109545	876.052	107121	107121	107121	107121	107121	107121	107121	107121	107121	107121	107121	107121		529.88	91102.7	527.474	34743.7	28824.9	34743.2	28825.4	28824.9			874.98	118106	875.952	117011	117011	117011	117011	117011	117011	117011	117011	117011	117011	117011	117011		529.98	85530.6	527.574	32356.2	31044	32334.8	31065.4
	875.18	108495	876.172	107395	107395	107395	107395	107395	107395	107395	107395	107395	107395	107395	107395		529.98	89984.7	527.524	36314	28848.4	36313.3	28849.1	28848.4			875.08	117412	876.072	117314	117314	117314	117314	117314	117314	117314	117314	117314	117314	117314	117314		530.08	81859.3	527.624	32891.5	31066.3	32864.5	31093.3
	875.28	110073	876.292	107668	107668	107668	107668	107668	107668	107668	107668	107668	107668	107668	107668		530.08	90460.8	527.574	38206.7	28871.8	38205.7	28872.9	28871.8			875.18	117445	876.192	117618	117618	117618	117618	117618	117618	117618	117618	117618	117618	117618	117618		530.18	80129.5	527.674	33598.5	31088.7	33564.6	31122.6
	875.38	109254	876.412	107942	107942	107942	107942	107942	107942	107942	107942	107942	107942	107942	107942		530.18	92771.1	527.624	40465.7	28895.3	40464.2	28896.8	28895.3			875.28	118043	876.312	117922	117922	117922	117922	117922	117922	117922	117922	117922	117922	117922	117922		530.28	81179.1	527.724	34522.8	31111.1	34480.3	31153.6
	875.48	109715	876.533	108216	108216	108216	108216	108216	108216	108216	108216	108216	108216	108216	108216		530.28	94014.9	527.674	43135.3	28918.7	43133.2	28920.9	28918.7			875.38	116765	876.433	118226	118225	118226	118225	118225	118225	118225	118225	118225	118225	118225	118225		530.38	81765.7	527.774	35718.1	31133.5	35665.1	31186.5
	875.58	108787	876.653	108490	108489	108489	108489	108489	108489	108489	108489	108489	108489	108489	108489		530.38	94680.6	527.723	46258	28942.2	46255	28945.2	28942.2			875.48	118131	876.553	118530	118529	118530	118529	118529	118529	118529	118529	118529	118529	118529	118529		530.48	84359.4	527.823	37245.9	31155.9	37180	31221.8
	875.68	108231	876.773	108763	108763	108763	108763	108763	108763	108763	108763	108763	108763	108763	108763		530.48	96185.6	527.773	49872.8	28965.6	49868.5	28970	28965.6			875.58	118373	876.673	118835	118833	118834	118833	118833	118833	118833	118833	118833	118833	118833	118833		530.58	87393.6	527.873	39175	31178.3	39093.3	31259.9
	875.78	108940	876.893	109038	109036	109038	109036	109036	109036	109036	109036	109036	109036	109036	109036		530.58	96033.4	527.823	54012.8	28989.1	54006.7	28995.2	28989.1			875.68	117923	876.793	119140	119136	119140	119136	119136	119136	119136	119136	119136	119136	119136	119136		530.68	90073.9	527.923	41580	31200.6	41479.1	31301.6
	875.88	109189	877.013	109313	109310	109312	109310	109310	109310	109310	109310	109310	109310	109310	109310		530.68	95135.3	527.873	58702.8	29012.5	58694.2	29021.1	29012.5			875.78	118635	876.913	119447	119440	119446	119440	119440	119440	119440	119440	119440	119440	119440	119440		530.78	91529.5	527.973	44539.5	31223	44415.3	31347.2
	875.98	109890	877.134	109588	109583	109588	109583	109583	109583	109583	109583	109583	109583	109583	109583		530.78	94536.7	527.923	63956.4	29036	63944.5	29047.9	29036			875.88	118122	877.034	119755	119743	119755	119743	119744	119744	119743	119743	119743	119743	119743	119743		530.88	90964.5	528.023	48132.9	31245.4	47980.5	31397.8
	876.08	109047	877.254	109866	109857	109866	109857	109857	109857	109857	109857	109857	109857	109857	109857		530.88	92049.1	527.973	69774.2	29059.4	69757.8	29075.9	29059.4			875.98	118051	877.154	120068	120047	120067	120047	120048	120047	120047	120047	120047	120047	120047	120047		530.98	91775.4	528.073	52436.4	31267.8	52250.1	31454.1
	876.18	109454	877.374	110146	110131	110146	110131	110131	110131	110131	110131	110131	110131	110131	110131		530.98	89072.5	528.023	76140.7	29082.9	76118.1	29105.5	29082.9			876.08	117578	877.274	120387	120351	120386	120351	120352	120351	120351	120351	120351	120351	120351	120351		531.08	91710.9	528.123	57518.5	31290.2	57291.4	31517.2
	876.28	109358	877.494	110430	110404	110430	110404	110404	110404	110404	110404	110404	110404	110404	110404		531.08	86581.9	528.073	83022.6	29106.3	82991.7	29137.2	29106.3			876.18	117916	877.394	120715	120654	120713	120654	120656	120655	120654	120654	120654	120654	120654	120654		531.18	90578.3	528.173	63434.1	31312.5	63158.5	31588.2
	876.38	110036	877.615	110721	110678	110721	110678	110678	110678	110678	110678	110678	110678	110678	110678		531.18	84684.2	528.122	90367.4	29129.8	90325.4	29171.7	29129.8			876.28	118337	877.515	121059	120958	121056	120958	120961	120958	120958	120958	120958	120958	120958	120958		531.28	89025.9	528.222	70218.9	31334.9	69885.4	31668.4
	876.48	110649	877.735	111022	110951	111021	110952	110952	110951	110951	110951	110951	110951	110951	110951		531.28	80640.2	528.172	98102.3	29153.2	98045.7	29209.9	29153.2			876.38	117522	877.635	121424	121262	121420	121262	121266	121262	121262	121262	121262	121262	121262	121262		531.38	86386.5	528.272	77883	31357.3	77480.8	31759.5
	876.58	109153	877.855	111339	111225	111337	111226	111225	111225	111225	111225	111225	111225	111225	111225		531.38	76900.4	528.222	106134	29176.7	106059	29252.6	29176.7			876.48	118311	877.755	121822	121565	121816	121565	121571	121566	121565	121565	121565	121565	121565	121565		531.48	83670	528.322	86405.1	31379.7	85921.8	31863
	876.68	109329	877.975	111677	111498	111675	111500	111499	111499	111498	111498	111498	111498	111498	111498		531.48	72075.1	528.272	114352	29200.1	114251	29301.3	29200.2			876.58	119325	877.875	122265	121869	122256	121869	121877	121869	121869	121869	121869	121869	121869	121869		531.58	80052.1	528.372	95727.7	31402.1	95148.9	31980.9
	876.78	109139	878.096	112047	111772	112043	111775	111773	111772	111772	111772	111772	111772	111772	111772		531.58	69355.9	528.322	122626	29223.6	122492	29357.6	29223.6			876.68	118886	877.996	122770	122173	122758	122173	122184	122173	122173	122173	122173	122173	122173	122173		531.68	74919.8	528.422	105753	31424.4	105062	32115.3
	876.88	108607	878.216	112459	112046	112452	112050	112047	112046	112046	112046	112046	112046	112046	112046		531.68	65155.2	528.372	130812	29247.1	130636	29423.4	29247.1			876.78	118222	878.116	123358	122476	123341	122476	122492	122477	122476	122476	122476	122476	122476	122476		531.78	71654.7	528.472	116343	31446.8	115521	32268.5
	876.98	110426	878.336	112928	112319	112917	112328	112322	112320	112319	112319	112319	112319	112319	112319		531.78	62288.4	528.422	138758	29270.5	138527	29501.1	29270.5			876.88	117926	878.236	124052	122780	124029	122780	122802	122781	122780	122780	122780	122780	122780	122780		531.88	67486.6	528.522	127315	31469.2	126342	32443.1
	877.08	110251	878.456	113473	112593	113452	112609	112596	112593	112593	112593	112593	112593	112593	112593		531.88	58152.8	528.472	146304	29294	146004	29593.7	29294			876.98	118657	878.356	124878	123084	124846	123084	123114	123085	123084	123084	123084	123084	123084	123084		531.98	63910.1	528.572	138454	31491.6	137303	32642
	877.18	110055	878.577	114111	112866	114077	112895	112872	112867	112866	112866	112866	112866	112866	112866		531.98	56301.5	528.521	153291	29317.4	152903	29704.6	29317.4			877.08	118823	878.477	125863	123387	125819	123388	123429	123389	123387	123387	123387	123387	123387	123387		532.08	60091.3	528.621	149508	31514	148153	32868.2
	877.28	109656	878.697	114866	113140	114808	113190	113148	113141	113140	113140	113140	113140	113140	113140		532.08	52535.3	528.571	159565	29340.9	159068	29837.8	29340.9			877.18	119294	878.597	127031	123691	126970	123693	123748	123693	123691	123691	123691	123691	123691	123691		532.18	56552.8	528.671	160204	31536.4	158615	33125.1
	877.38	110208	878.817	115761	113413	115663	113498	113425	113415	113413	113413	113413	113413	113413	113413		532.18	50327.2	528.621	164987	29364.3	164353	29998.3	29364.4			877.28	119723	878.717	128400	123995	128316	123999	124072	123997	123995	123995	123995	123995	123995	123995		532.28	54793	528.721	170258	31558.7	168400	33416.2
	877.48	110220	878.937	116817	113687	116656	113829	113704	113689	113687	113687	113687	113687	113687	113687		532.28	48790.1	528.671	169431	29387.8	168627	30191.5	29387.9			877.38	120062	878.837	129980	124298	129864	124307	124402	124301	124298	124298	124298	124298	124298	124298		532.38	50924.7	528.771	179385	31581.1	177221	33745.2
	877.58	110561	879.058	118056	113961	117795	114195	113984	113963	113961	113961	113961	113961	113961	113961		532.38	46509.7	528.721	172798	29411.2	171785	30423.7	29411.4			877.48	120335	878.958	131770	124602	131609	124620	124740	124606	124602	124602	124602	124602	124602	124602		532.48	49166.6	528.821	187316	31603.5	184803	34116.3
	877.68	111312	879.178	119497	114234	119082	114612	114268	114237	114234	114234	114234	114234	114234	114234		532.48	45042.2	528.771	175013	29434.7	173745	30702.3	29434.9			877.58	120053	879.078	133753	124906	133528	124942	125088	124911	124906	124906	124906	124906	124906	124906		532.58	47205.8	528.871	193810	31625.9	190903	34533.4
	877.78	110854	879.298	121155	114508	120506	115105	114555	114512	114508	114508	114508	114508	114508	114508		532.58	43720.2	528.821	176036	29458.1	174458	31035.3	29458.4			877.68	119474	879.198	135898	125209	135579	125281	125450	125216	125209	125209	125209	125209	125209	125209		532.68	45647.9	528.921	198670	31648.3	195317	35001.1
	877.88	111360	879.418	123042	114781	122045	115707	114847	114787	114781	114781	114781	114781	114781	114781		532.68	43358.2	528.871	175857	29481.6	173906	31431.6	29482			877.78	119641	879.318	138161	125513	137703	125648	125828	125521	125513	125513	125513	125513	125513	125513		532.78	44798	528.971	201748	31670.6	197895	35523.7
	877.98	112379	879.539	125170	115055	123664	116464	115146	115062	115055	115055	115055	115055	115055	115055		532.78	42262.4	528.92	174500	29505	172103	31901.2	29505.6			877.88	119845	879.439	140488	125816	139821	126063	126226	125827	125816	125816	125816	125816	125816	125816		532.88	43899.5	529.02	202961	31693	198549	36105.7
	878.08	111881	879.659	127550	115328	125314	117431	115453	115337	115328	115328	115328	115328	115328	115328		532.88	41207	528.97	172024	29528.5	169097	32454.4	29529.3			877.98	120861	879.559	142827	126120	141846	126560	126648	126133	126120	126120	126120	126120	126120	126120		532.98	43391.3	529.07	202292	31715.4	197256	36751.7
	878.18	111661	879.779	130195	115602	126937	118680	115771	115613	115602	115602	115602	115602	115602	115602		532.98	41083.9	529.02	168518	29551.9	164966	33102.5	29553.1			878.08	121546	879.679	145139	126424	143683	127186	127101	126440	126424	126424	126424	126424	126424	126424		533.08	41910.5	529.12	199790	31737.8	194062	37466
	878.28	111795	879.899	133130	115876	128469	120294	116104	115890	115876	115876	115876	115876	115876	115876		533.08	40142.4	529.07	164098	29575.4	159815	33857.1	29577.1			878.18	121898	879.799	147409	126727	145241	128012	127590	126748	126727	126727	126727	126727	126727	126727		533.18	41321.3	529.17	195572	31760.2	189079	38253.1
	878.38	112643	880.019	136388	116149	129842	122371	116455	116168	116149	116149	116149	116149	116149	116149		533.18	39493.9	529.12	158904	29598.8	153770	34730.2	29601.2			878.28	122489	879.919	149662	127031	146442	129134	128122	127057	127031	127031	127031	127031	127031	127031		533.28	41677	529.22	189810	31782.6	182476	39117
	878.48	113146	880.14	140018	116423	130994	125017	116829	116446	116423	116423	116423	116423	116423	116423		533.28	38767.3	529.17	153092	29622.3	146978	35733.6	29625.5			878.38	123341	880.04	151978	127335	147225	130683	128707	127367	127335	127335	127335	127335	127335	127335		533.38	40533.5	529.27	182729	31804.9	174472	40061.5
	878.58	113987	880.26	144080	116696	131872	128340	117231	116725	116696	116696	116696	116696	116696	116696		533.38	38614.6	529.22	146831	29645.7	139593	36878.9	29650.1			878.48	124492	880.16	154497	127638	147560	132822	129352	127679	127638	127638	127638	127638	127638	127638		533.48	40034.2	529.32	174587	31827.3	165324	41090
	878.68	114697	880.38	148647	116970	132438	132443	117669	117006	116970	116970	116970	116970	116970	116970		533.48	37761.5	529.27	140293	29669.2	131779	38176.8	29675.1			878.58	125190	880.28	157421	127942	147443	135744	130068	127992	127942	127942	127942	127942	127942	127942		533.58	39727.7	529.37	165668	31849.7	155313	42205.4
	878.78	115431	880.5	153794	117243	132674	137412	118149	117289	117243	117243	117243	117243	117243	117243		533.58	38004.5	529.319	133651	29692.6	123698	39636.9	29700.5			878.68	126864	880.4	161004	128246	146903	139664	130867	128307	128246	128246	128246	128246	128246	128246		533.68	39638.9	529.419	156264	31872.1	144726	43410.1
	878.88	116273	880.621	159588	117517	132582	143302	118681	117574	117517	117517	117517	117517	117517	117517		533.68	37675.6	529.369	127069	29716.1	115507	41267.3	29726.7			878.78	128756	880.521	165528	128549	145996	144796	131759	128625	128549	128549	128549	128549	128549	128549		533.78	39454.3	529.469	146662	31894.5	133851	44705.6
	878.98	117784	880.741	166075	117791	132185	150125	119275	117861	117791	117791	117791	117791	117791	117791		533.78	36608.8	529.419	120700	29739.5	107352	43073.9	29753.6			878.88	130104	880.641	171273	128853	144799	151328	132758	128946	128853	128853	128853	128853	128853	128853		533.88	38574.4	529.519	137133	31916.8	122956	46092.9
	879.08	118042	880.861	173262	118064	131525	157835	119943	118151	118064	118064	118064	118064	118064	118064		533.88	36450.2	529.469	114680	29763	99364.6	45059.9	29781.6			878.98	131101	880.761	178466	129157	143402	159387	133876	129270	129157	129157	129157	129157	129157	129157		533.98	38337.8	529.569	127917	31939.2	112285	47571.6
	879.18	120024	880.981	181105	118338	130658	166320	120695	118445	118338	118338	118338	118338	118338	118338		533.98	36228	529.519	109124	29786.4	91660.8	47225.5	29810.9			879.08	132370	880.881	187238	129460	141898	168995	135127	129599	129460	129460	129460	129460	129460	129460		534.08	37718.4	529.619	119224	31961.6	102044	49140.8
	879.28	120601	881.102	189493	118611	129647	175391	121546	118743	118611	118611	118611	118611	118611	118611		534.08	36289	529.569	104125	29809.9	84335.9	49567.3	29841.9			879.18	133718	881.002	197574	129764	140377	180032	136524	129932	129764	129764	129764	129764	129764	129764		534.18	37859.4	529.669	111218	31984	92403.4	50798.3
	879.38	122423	881.222	198248	118885	128559	184789	122508	119046	118885	118885	118885	118885	118885	118885		534.18	35956.1	529.619	99751.6	29833.3	77465.2	52078	29875			879.28	136226	881.122	209280	130068	138920	192212	138078	130272	130068	130068	130068	130068	130068	130068		534.28	37362.4	529.719	104023	32006.4	83488.8	52540.6
	879.48	123078	881.342	207124	119158	127458	194189	123596	119355	119158	119158	119158	119158	119158	119158		534.28	35590.3	529.669	96047	29856.8	71103.9	54745.9	29910.7			879.38	137993	881.242	221962	130371	137588	205068	139802	130618	130371	130371	130371	130371	130371	130371		534.38	36702	529.769	97720.2	32028.8	75385.7	54363.2
	879.58	125443	881.462	215818	119432	126401	203218	124824	119671	119432	119432	119432	119432	119432	119432		534.38	35138.2	529.718	93031.5	29880.2	65287.4	57554.9	29949.7			879.48	141323	881.362	235046	130675	136425	217969	141705	130972	130675	130675	130675	130675	130675	130675		534.48	37119.2	529.818	92349.4	32051.1	68140.1	56260.3
	879.68	127096	881.583	223992	119706	125433	211477	126204	119995	119706	119706	119706	119706	119706	119706		534.48	34662.6	529.768	90702.2	29903.7	60033	60484.1	29992.5			879.58	143988	881.483	247817	130979	135456	230167	143795	131335	130979	130979	130979	130979	130979	130979		534.58	37193.7	529.868	87914.6	32073.5	61763.4	58224.7
	879.78	128947	881.703	231297	119979	124585	218572	127748	120329	119979	119979	119979	119979	119979	119979		534.58	34747.1	529.818	89036	29927.1	55342.1	63508	30040.1			879.68	146998	881.603	259488	131282	134690	240860	146076	131708	131282	131282	131282	131282	131282	131282		534.68	36828.9	529.918	84389.1	32095.9	56237.1	60247.9
	879.88	132070	881.823	237406	120253	123879	224147	129466	120673	120253	120253	120253	120253	120253	120253		534.68	34552.3	529.868	87991.3	29950.6	51202.2	66596.8	30093.5			879.78	149012	881.723	269294	131586	134121	249285	148551	132094	131586	131586	131586	131586	131586	131586		534.78	36452.8	529.968	81721.3	32118.3	51519.3	62320.1
	879.98	133161	881.943	242046	120526	123319	227911	131364	121030	120526	120526	120526	120526	120526	120526		534.78	34920.4	529.918	87511.7	29974	47589.5	69716.4	30153.9			879.88	152898	881.843	276582	131889	133733	254808	151217	132493	131889	131889	131889	131889	131889	131889		534.88	36349.5	530.018	79840.7	32140.7	47550.9	64430.3
	880.08	135592	882.064	245022	120800	122906	229667	133447	121401	120800	120800	120800	120800	120800	120800		534.88	34154.9	529.968	87528.7	29997.5	44471.8	72829.4	30222.5			879.98	155986	881.964	280902	132193	133503	257002	154067	132908	132193	132193	132193	132193	132193	132193		534.98	35928.5	530.068	78664.6	32163	44260.9	66566.4
	880.18	138305	882.184	246240	121073	122627	229331	135713	121789	121073	121073	121073	121073	121073	121073		534.98	33941.6	530.018	87964.9	30020.9	41810.7	75895.2	30300.9			880.08	158569	882.084	282062	132497	133407	255712	157092	133342	132497	132497	132497	132497	132497	132497		535.08	36136.4	530.118	78102.4	32185.4	41572.4	68715
	880.28	140185	882.304	245718	121347	122469	226938	138157	122195	121347	121347	121347	121347	121347	121347		535.08	34338.4	530.068	88737	30044.4	39563.9	78871.2	30390.7			880.18	162287	882.204	280155	132800	133418	251070	160273	133795	132800	132800	132800	132800	132800	132800		535.18	36644	530.168	78061.2	32207.8	39406.6	70861.9
	880.38	143765	882.424	243580	121621	122414	222638	140767	122623	121621	121621	121621	121621	121621	121621		535.18	34011.8	530.117	89759.3	30067.8	37687.3	81713.8	30493.9			880.28	164785	882.324	275542	133104	133514	243479	163591	134271	133104	133104	133104	133104	133104	133104		535.28	36054.3	530.217	78449.1	32230.2	37686.7	72991.9
	880.48	146365	882.545	240048	121894	122443	216686	143526	123075	121894	121894	121894	121894	121894	121894		535.28	33930.7	530.167	90946	30091.3	36136.8	84379.2	30612.6			880.38	167206	882.445	268799	133408	133674	233559	167017	134772	133408	133408	133408	133408	133408	133408		535.38	36130.5	530.267	79178	32252.6	36340.3	75089.2
	880.58	149389	882.665	235416	122168	122539	209415	146412	123553	122168	122168	122168	122168	122168	122168		535.38	33599.6	530.217	92213.6	30114.7	34869.7	86824.4	30749			880.48	170398	882.565	260636	133711	133880	222066	170521	135302	133711	133711	133711	133711	133711	133711		535.48	35900.3	530.317	80165.8	32275	35301.6	77137.7
	880.68	152373	882.785	230027	122441	122687	201208	149394	124062	122441	122441	122441	122441	122441	122441		535.48	33327.6	530.267	93483.7	30138.2	33845.5	89009	30905.6			880.58	174405	882.685	251806	134015	134119	209802	174066	135864	134015	134015	134015	134015	134015	134015		535.58	35597.2	530.367	81337.6	32297.3	34512.3	79120.7
	880.78	157080	882.905	224235	122715	122874	192463	152438	124604	122715	122715	122715	122715	122715	122715		535.58	33076.1	530.317	94684.1	30161.6	33027	90895.5	31084.9			880.68	178996	882.805	243020	134319	134382	197523	177611	136460	134319	134319	134319	134319	134319	134319		535.68	35356.9	530.417	82626.3	32319.7	33921.8	81021.7
	880.88	162130	883.025	218379	122988	123090	183568	155504	125182	122988	122988	122988	122988	122988	122988		535.68	33985.6	530.367	95750.9	30185.1	32380.4	92450.9	31289.8			880.78	183790	882.925	234872	134622	134660	185872	181112	137095	134622	134622	134622	134622	134622	134622		535.78	35715.9	530.467	83972.8	32342.1	33487.4	82824.1
	880.98	166984	883.146	212757	123262	123325	174872	158545	125801	123262	123262	123262	123262	123262	123262		535.78	33234.2	530.417	96629.3	30208.5	31875.8	93647.7	31522.9			880.88	189818	883.046	227793	134926	134948	175329	184522	137772	134926	134926	134926	134926	134926	134926		535.88	35125.6	530.517	85325.6	32364.5	33173.7	84511.9
	881.08	173234	883.266	207607	123536	123574	166661	161515	126464	123536	123536	123536	123536	123536	123536		535.88	33783.7	530.467	97274.6	30232	31487.2	94464.2	31787.1			880.98	196656	883.166	222041	135230	135242	166199	187793	138495	135230	135230	135230	135230	135230	135230		535.98	35464.4	530.567	86640.8	32386.9	32952	86069.8
	881.18	181966	883.386	203097	123809	123832	159156	164361	127175	123809	123809	123809	123809	123809	123809		535.98	32908.9	530.516	97652.4	30255.4	31192.3	94885.8	32085.2			881.08	205079	883.286	217699	135533	135540	158614	190877	139268	135533	135533	135533	135533	135533	135533		536.08	35466	530.616	87881	32409.2	32799.3	87483.2
	881.28	187944	883.506	199320	124083	124096	152499	167034	127939	124083	124083	124083	124083	124083	124083		536.08	32698	530.566	97739.1	30278.9	30972	94905.1	32419.9			881.18	214342	883.406	214712	135837	135841	152561	193727	140094	135837	135837	135837	135837	135837	135837		536.18	35608.4	530.666	89014.9	32431.6	32697.7	88738.7
	881.38	197668	883.627	196299	124356	124364	146764	169483	128758	124356	124356	124356	124356	124356	124356		536.18	33478.9	530.616	97521.5	30302.3	30810.6	94522.1	32793.5			881.28	224776	883.527	212918	136141	136142	147923	196297	140978	136141	136141	136141	136141	136141	136141		536.28	34781.9	530.716	90016.7	32454	32633.4	89824.2
	881.48	208475	883.747	194003	124630	124634	141961	171661	129637	124630	124630	124630	124630	124630	124630		536.28	33469.6	530.666	96996.4	30325.8	30695.3	93744.5	33208.3			881.38	234754	883.647	212097	136444	136445	144515	198547	141923	136444	136444	136444	136444	136444	136444		536.38	34604.3	530.766	90865.5	32476.4	32595.9	90729.1
	881.58	217541	883.867	192351	124903	124906	138051	173525	130579	124903	124903	124903	124903	124903	124903		536.38	33825.1	530.716	96170	30349.3	30615.5	92587	33665.9			881.48	246338	883.767	212001	136748	136748	142123	200440	142934	136748	136748	136748	136748	136748	136748		536.48	35044	530.816	91544.9	32498.8	32577.5	91444.5
	881.68	227671	883.987	191235	125177	125178	134960	175039	131589	125177	125177	125177	125177	125177	125177		536.48	33741.1	530.766	95056.6	30372.7	30562.9	91071.3	34167.8			881.58	256411	883.887	212388	137052	137052	140532	201946	144013	137052	137052	137052	137052	137052	137052		536.58	34592.6	530.866	92042.4	32521.1	32572.4	91963.4
	881.78	236417	884.108	190532	125451	125451	132591	176173	132669	125451	125451	125451	125451	125451	125451		536.58	33436.3	530.816	93678.3	30396.2	30530.9	89225.2	34714.6			881.68	267035	884.008	213042	137355	137355	139546	203041	145164	137355	137355	137355	137355	137355	137355		536.68	34812.7	530.916	92349	32543.5	32576.5	92280.7
	881.88	240782	884.228	190117	125724	125724	130836	176907	133822	125724	125724	125724	125724	125724	125724		536.68	33080.2	530.866	92062.8	30419.6	30514.2	87081.8	35306.1			881.78	273914	884.128	213785	137659	137659	139000	203712	146391	137659	137659	137659	137659	137659	137659		536.78	35111	530.966	92459	32565.9	32586.9	92393.4
	881.98	247651	884.348	189873	125998	125998	129587	177230	135051	125998	125998	125998	125998	125998	125998		536.78	33496.6	530.915	90242.8	30443.1	30508.9	84678.4	35941.6			881.88	279376	884.248	214480	137962	137962	138761	203949	147695	137962	137962	137962	137962	137962	137962		536.88	35376.9	531.015	92369.9	32588.3	32601.5	92300.6
	882.08	250703	884.468	189699	126271	126271	128743	177140	136358	126271	126271	126271	126271	126271	126271		536.88	33278.3	530.965	88254.2	30466.5	30511.9	82055.9	36619.4			881.98	281114	884.368	215030	138266	138266	138728	203755	149079	138266	138266	138266	138266	138266	138266		536.98	34970.3	531.065	92081.8	32610.7	32618.9	92003.4
	882.18	251082	884.589	189517	126545	126545	128215	176647	137744	126545	126545	126545	126545	126545	126545		536.98	33008.5	531.015	86134.8	30490	30521	79257	37336.8			882.08	280979	884.489	215374	138570	138570	138830	203139	150545	138570	138570	138570	138570	138570	138570		537.08	34856.9	531.115	91597.6	32633.1	32638.1	91505.1
	882.28	248563	884.709	189267	126818	126818	127925	175769	139210	126818	126818	126818	126818	126818	126818		537.08	32832.4	531.065	83923.1	30513.4	30534.4	76325.5	38090			882.18	278550	884.609	215481	138873	138873	139016	202119	152093	138873	138873	138873	138873	138873	138873		537.18	35412.2	531.165	90922.3	32655.4	32658.5	90811
	882.38	244706	884.829	188914	127092	127092	127811	174533	140755	127092	127092	127092	127092	127092	127092		537.18	33575.7	531.115	81656.9	30536.9	30551	73305.2	38874.3			882.28	274892	884.729	215343	139177	139177	139253	200721	153723	139177	139177	139177	139177	139177	139177		537.28	35426.1	531.215	90063.6	32677.8	32679.6	89928.5
	882.48	239944	884.949	188444	127366	127366	127824	172973	142378	127366	127366	127366	127366	127366	127366		537.28	33114.4	531.165	79371.8	30560.3	30569.7	70238.6	39684.1			882.38	268577	884.849	214971	139481	139481	139520	198977	155436	139481	139481	139481	139481	139481	139481		537.38	35330.4	531.265	89030.9	32700.2	32701.3	88866.6
	882.58	234513	885.07	187857	127639	127639	127926	171132	144077	127639	127639	127639	127639	127639	127639		537.38	33526	531.215	77101.1	30583.8	30590	67166.2	40512.4			882.48	260842	884.97	214387	139784	139784	139804	196924	157228	139784	139784	139784	139784	139784	139784		537.48	35248.5	531.315	87835.5	32722.6	32723.2	87636.1
	882.68	228236	885.19	187168	127913	127913	128089	169055	145850	127913	127913	127913	127913	127913	127913		537.48	33331.9	531.265	74873.9	30607.2	30611.3	64125.3	41351.7			882.58	253596	885.09	213625	140088	140088	140098	194605	159099	140088	140088	140088	140088	140088	140088		537.58	34580.5	531.365	86490.4	32745	32745.3	86249.2
	882.78	223257	885.31	186404	128186	128186	128292	166792	147692	128186	128186	128186	128186	128186	128186		537.58	33981.4	531.314	72715.2	30630.7	30633.3	61150	42193.3			882.68	246716	885.21	212722	140392	140392	140396	192066	161043	140392	140392	140392	140392	140392	140392		537.68	35500.1	531.414	85010	32767.3	32767.6	84719.5
	882.88	217469	885.43	185595	128460	128460	128522	164395	149597	128460	128460	128460	128460	128460	128460		537.68	33883.8	531.364	70645.5	30654.1	30655.8	58269.9	43028			882.78	241428	885.33	211719	140695	140695	140697	189355	163058	140695	140695	140695	140695	140695	140695		537.78	35667.8	531.464	83409.7	32789.7	32789.8	83061.7
	882.98	213204	885.551	184776	128733	128733	128770	161913	151560	128733	128733	128733	128733	128733	128733		537.78	34117.8	531.414	68680.1	30677.6	30678.6	55510.6	43846			882.88	237463	885.451	210657	140999	140999	141000	186519	165136	140999	140999	140999	140999	140999	140999		537.88	35587.8	531.514	81706.1	32812.1	32812.2	81291.2
	883.08	209093	885.671	183982	129007	129007	129027	159396	153572	129007	129007	129007	129007	129007	129007		537.88	33802.1	531.464	66829.3	30701	30701.7	52892.7	44637			882.98	232562	885.571	209577	141303	141303	141303	183607	167272	141303	141303	141303	141303	141303	141303		537.98	35737.8	531.564	79916.1	32834.5	32834.5	79424.2
	883.18	205100	885.791	183246	129281	129281	129292	156890	155625	129281	129281	129281	129281	129281	129281		537.98	34424.7	531.514	65098.9	30724.5	30724.9	50432.2	45390.7			883.08	229452	885.691	208517	141606	141606	141606	180665	169457	141606	141606	141606	141606	141606	141606		538.08	35756.3	531.614	78057.3	32856.9	32856.9	77477.1
	883.28	202446	885.911	182599	129554	129554	129560	154437	157710	129554	129554	129554	129554	129554	129554		538.08	34463.2	531.564	63490	30747.9	30748.2	48140.9	46096.8			883.18	225406	885.811	207510	141910	141910	141910	177736	171683	141910	141910	141910	141910	141910	141910		538.18	35036.1	531.664	76147.2	32879.3	32879.3	75466.6
	883.38	200761	886.032	182063	129828	129828	129831	152072	159815	129828	129828	129828	129828	129828	129828		538.18	33904.9	531.614	62000	30771.4	30771.5	46025.9	46745.3			883.28	224203	885.932	206586	142214	142214	142214	174860	173940	142214	142214	142214	142214	142214	142214		538.28	36307.5	531.714	74203.3	32901.6	32901.6	73409.2
	883.48	199090	886.152	181656	130101	130101	130103	149828	161928	130101	130101	130101	130101	130101	130101		538.28	34420.9	531.664	60622.6	30794.8	30794.9	44090.5	47326.8			883.38	221226	886.052	205769	142517	142517	142517	172070	176216	142517	142517	142517	142517	142517	142517		538.38	36171.2	531.764	72242.7	32924	32924	71321
	883.58	195115	886.272	181391	130375	130375	130376	147727	164038	130375	130375	130375	130375	130375	130375		538.38	35067.6	531.713	59349	30818.3	30818.3	42334.6	47832.7			883.48	219523	886.172	205078	142821	142821	142821	169399	178500	142821	142821	142821	142821	142821	142821		538.48	36248.4	531.813	70281.8	32946.4	32946.4	69217.9
	883.68	192985	886.392	181272	130648	130648	130649	145790	166130	130648	130648	130648	130648	130648	130648		538.48	35273.4	531.763	58168.1	30841.7	30841.8	40754.6	48255.2			883.58	217323	886.292	204526	143124	143124	143124	166871	180780	143124	143124	143124	143124	143124	143124		538.58	36734.5	531.863	68336.4	32968.8	32968.8	67114.9
	883.78	193479	886.512	181297	130922	130922	130922	144028	168191	130922	130922	130922	130922	130922	130922		538.58	35652.3	531.813	57067.6	30865.2	30865.2	39344.8	48587.9			883.68	217143	886.412	204118	143428	143428	143428	164505	183041	143428	143428	143428	143428	143428	143428		538.68	37183.1	531.913	66421	32991.2	32991.2	65026
	883.88	192571	886.633	181460	131196	131196	131196	142449	170206	131196	131196	131196	131196	131196	131196		538.68	36538.3	531.863	56034.3	30888.6	30888.6	38097.1	48825.8			883.78	216534	886.533	203856	143732	143732	143732	162317	185271	143732	143732	143732	143732	143732	143732		538.78	37124.9	531.963	64549.1	33013.5	33013.5	62964.5
	883.98	192365	886.753	181747	131469	131469	131469	141053	172162	131469	131469	131469	131469	131469	131469		538.78	36009.8	531.913	55055	30912.1	30912.1	37001.8	48965.2			883.88	217137	886.653	203735	144035	144035	144035	160317	187454	144035	144035	144035	144035	144035	144035		538.88	37188.1	532.013	62732.8	33035.9	33035.9	60942.5
	884.08	192179	886.873	182141	131743	131743	131743	139840	174043	131743	131743	131743	131743	131743	131743		538.88	36329.2	531.963	54117	30935.5	30935.5	36048.1	49004.4			883.98	216936	886.773	203746	144339	144339	144339	158508	189577	144339	144339	144339	144339	144339	144339		538.98	38398.3	532.063	60982.6	33058.3	33058.3	58970.7
	884.18	192018	886.993	182622	132016	132016	132016	138802	175836	132016	132016	132016	132016	132016	132016		538.98	37072.6	532.013	53208.5	30959	30959	35224.5	48943			884.08	216384	886.893	203876	144643	144643	144643	156893	191625	144643	144643	144643	144643	144643	144643		539.08	38341.5	532.113	59307.6	33080.7	33080.7	57058.8
	884.28	190961	887.114	183168	132290	132290	132290	137931	177527	132290	132290	132290	132290	132290	132290		539.08	36758.5	532.063	52319	30982.4	30982.4	34519.1	48782.4			884.18	217647	887.014	204107	144946	144946	144946	155469	193584	144946	144946	144946	144946	144946	144946		539.18	39331	532.163	57715.3	33103.1	33103.1	55215.2
	884.38	189530	887.234	183753	132563	132563	132563	137216	179101	132563	132563	132563	132563	132563	132563		539.18	37423.3	532.112	51439.7	31005.9	31005.9	33919.9	48525.7			884.28	215729	887.134	204419	145250	145250	145250	154229	195440	145250	145250	145250	145250	145250	145250		539.28	38877.4	532.212	56211.3	33125.5	33125.5	53446.7
	884.48	189722	887.354	184353	132837	132837	132837	136643	180547	132837	132837	132837	132837	132837	132837		539.28	37457.6	532.162	50563.5	31029.3	31029.3	33415.4	48177.4			884.38	215626	887.254	204791	145554	145554	145554	153165	197180	145554	145554	145554	145554	145554	145554		539.38	39160.9	532.262	54799.9	33147.8	33147.8	51759.2
	884.58	189611	887.474	184942	133111	133111	133111	136199	181854	133111	133111	133111	133111	133111	133111		539.38	37719.8	532.212	49685.4	31052.8	31052.8	32994.4	47743.7			884.48	216045	887.374	205200	145857	145857	145857	152267	198790	145857	145857	145857	145857	145857	145857		539.48	40028.9	532.312	53483.5	33170.2	33170.2	50157.1
	884.68	187973	887.595	185496	133384	133384	133384	135870	183011	133384	133384	133384	133384	133384	133384		539.48	37662.6	532.262	48802	31076.2	31076.2	32646.4	47231.8			884.58	216392	887.495	205622	146161	146161	146161	151524	200259	146161	146161	146161	146161	146161	146161		539.58	39946.6	532.362	52263	33192.6	33192.6	48643.5
	884.78	188564	887.715	185993	133658	133658	133658	135642	184008	133658	133658	133658	133658	133658	133658		539.58	38317.8	532.312	47912	31099.7	31099.7	32361.5	46650.1			884.68	216309	887.615	206034	146465	146465	146465	150922	201577	146465	146465	146465	146465	146465	146465		539.68	39966.4	532.412	51137.9	33215	33215	47220.6
	884.88	189096	887.835	186412	133931	133931	133931	135503	184840	133931	133931	133931	133931	133931	133931		539.68	37538.3	532.362	47015.6	31123.1	31123.1	32130.9	46007.8			884.78	216203	887.735	206414	146768	146768	146768	150449	202734	146768	146768	146768	146768	146768	146768		539.78	40175.9	532.462	50106.2	33237.4	33237.4	45889.3
	884.98	188239	887.955	186735	134205	134205	134205	135440	185500	134205	134205	134205	134205	134205	134205		539.78	38335.7	532.412	46114.6	31146.6	31146.6	31946.4	45314.7			884.88	215908	887.855	206741	147072	147072	147072	150091	203721	147072	147072	147072	147072	147072	147072		539.88	41402.5	532.512	49164.7	33259.7	33259.7	44649.6
	885.08	187413	888.076	186946	134478	134478	134478	135441	185984	134478	134478	134478	134478	134478	134478		539.88	38418.7	532.462	45212	31170	31170	31800.9	44581.2			884.98	215734	887.976	206994	147376	147376	147376	149836	204534	147376	147376	147376	147376	147376	147376		539.98	40993.6	532.562	48309.1	33282.1	33282.1	43500.6
	885.18	186925	888.196	187033	134752	134752	134752	135496	186289	134752	134752	134752	134752	134752	134752		539.98	38355.1	532.511	44311.9	31193.5	31193.5	31687.9	43817.4			885.08	214292	888.096	207158	147679	147679	147679	149671	205165	147679	147679	147679	147679	147679	147679		540.08	40365.1	532.611	47534.1	33304.5	33304.5	42440.6
	885.28	185762	888.316	186987	135026	135026	135026	135596	186417	135026	135026	135026	135026	135026	135026		540.08	38431.2	532.561	43418.9	31216.9	31216.9	31602.1	43033.8			885.18	215443	888.216	207216	147983	147983	147983	149585	205614	147983	147983	147983	147983	147983	147983		540.18	40237.8	532.661	46833.6	33326.9	33326.9	41467.2
	885.38	186177	888.436	186801	135299	135299	135299	135733	186367	135299	135299	135299	135299	135299	135299		540.18	38649.7	532.611	42538.3	31240.4	31240.4	31538.5	42240.2			885.28	213502	888.336	207157	148287	148287	148287	149567	205877	148287	148287	148287	148287	148287	148287		540.28	40733.2	532.711	46201.2	33349.3	33349.3	40577.4
	885.48	184035	888.557	186471	135573	135573	135573	135900	186144	135573	135573	135573	135573	135573	135573		540.28	38660.2	532.661	41675.5	31263.8	31263.8	31493.2	41446.1			885.38	212623	888.457	206972	148590	148590	148590	149607	205956	148590	148590	148590	148590	148590	148590		540.38	41189.5	532.761	45629.7	33371.6	33371.6	39767.8
	885.58	185698	888.677	185997	135846	135846	135846	136091	185752	135846	135846	135846	135846	135846	135846		540.38	39458.8	532.711	40835.7	31287.3	31287.3	31462.6	40660.4			885.48	211102	888.577	206654	148894	148894	148894	149695	205853	148894	148894	148894	148894	148894	148894		540.48	40337.8	532.811	45111.8	33394	33394	39034.6
	885.68	184025	888.797	185381	136120	136120	136120	136302	185199	136120	136120	136120	136120	136120	136120		540.48	38628.7	532.761	40024.2	31310.7	31310.7	31443.9	39891			885.58	210205	888.697	206199	149197	149197	149197	149825	205571	149197	149197	149197	149197	149197	149197		540.58	41173.2	532.861	44640.3	33416.4	33416.4	38373.5
	885.78	184160	888.917	184627	136393	136393	136393	136527	184493	136393	136393	136393	136393	136393	136393		540.58	39477.5	532.811	39245.5	31334.2	31334.2	31434.8	39145			885.68	210242	888.817	205605	149501	149501	149501	149990	205116	149501	149501	149501	149501	149501	149501		540.68	40891.8	532.911	44208	33438.8	33438.8	37780.3
	885.88	183171	889.038	183740	136667	136667	136667	136765	183643	136667	136667	136667	136667	136667	136667		540.68	38446.9	532.861	38503.8	31357.6	31357.6	31433.1	38428.4			885.78	208059	888.938	204874	149805	149805	149805	150183	204496	149805	149805	149805	149805	149805	149805		540.78	40553.2	532.961	43807.8	33461.2	33461.2	37250.5
	885.98	182386	889.158	182731	136941	136941	136941	137012	182660	136941	136941	136941	136941	136941	136941		540.78	38960.7	532.91	37802.6	31381.1	31381.1	31437.4	37746.3			885.88	207570	889.058	204009	150108	150108	150108	150399	203718	150108	150108	150108	150108	150108	150108		540.88	40826.3	533.01	43433.3	33483.6	33483.6	36779.6
	886.08	181877	889.278	181608	137214	137214	137214	137265	181557	137214	137214	137214	137214	137214	137214		540.88	39488.9	532.96	37144.4	31404.5	31404.5	31446.2	37102.7			885.98	207320	889.178	203015	150412	150412	150412	150634	202794	150412	150412	150412	150412	150412	150412		540.98	40798.8	533.06	43078.4	33505.9	33505.9	36363
	886.18	181651	889.398	180383	137488	137488	137488	137524	180347	137488	137488	137488	137488	137488	137488		540.98	39771	533.01	36531.4	31428	31428	31458.7	36500.7			886.08	205706	889.298	201901	150716	150716	150716	150884	201733	150716	150716	150716	150716	150716	150716		541.08	40836.3	533.11	42737.7	33528.3	33528.3	35996.4
	886.28	182543	889.518	179069	137761	137761	137761	137787	179043	137761	137761	137761	137761	137761	137761		541.08	40615.3	533.06	35964.7	31451.4	31451.4	31473.9	35942.2			886.18	205731	889.418	200675	151019	151019	151019	151146	200549	151019	151019	151019	151019	151019	151019		541.18	40690.6	533.16	42406.5	33550.7	33550.7	35675.5
	886.38	181969	889.639	177677	138035	138035	138035	138053	177659	138035	138035	138035	138035	138035	138035		541.18	40286.8	533.11	35444.7	31474.9	31474.9	31491.2	35428.4			886.28	205349	889.539	199348	151323	151323	151323	151418	199254	151323	151323	151323	151323	151323	151323		541.28	42151.1	533.21	42080.7	33573.1	33573.1	35396
	886.48	182018	889.759	176223	138308	138308	138308	138321	176211	138308	138308	138308	138308	138308	138308		541.28	39967.9	533.16	34971.3	31498.4	31498.4	31510.2	34959.4			886.38	204538	889.659	197932	151627	151627	151627	151697	197861	151627	151627	151627	151627	151627	151627		541.38	41870	533.26	41757.3	33595.5	33595.5	35154
	886.58	180447	889.879	174720	138582	138582	138582	138591	174712	138582	138582	138582	138582	138582	138582		541.38	40514.6	533.21	34543.5	31521.8	31521.8	31530.3	34535			886.48	204094	889.779	196438	151930	151930	151930	151982	196386	151930	151930	151930	151930	151930	151930		541.48	41641.4	533.31	41433.6	33617.8	33617.8	34945.8
	886.68	180552	889.999	173182	138856	138856	138856	138862	173176	138856	138856	138856	138856	138856	138856		541.48	40878.7	533.26	34160	31545.3	31545.3	31551.3	34153.9			886.58	204493	889.899	194880	152234	152234	152234	152272	194842	152234	152234	152234	152234	152234	152234		541.58	42331.8	533.36	41108	33640.2	33640.2	34767.8
	886.78	180692	890.12	171623	139129	139129	139129	139133	171619	139129	139129	139129	139129	139129	139129		541.58	41323.6	533.309	33818.9	31568.7	31568.7	31573	33814.6			886.68	203634	890.02	193272	152538	152538	152538	152565	193244	152538	152538	152538	152538	152538	152538		541.68	42807.9	533.409	40779.5	33662.6	33662.6	34616.8
	886.88	180119	890.24	170055	139403	139403	139403	139405	170052	139403	139403	139403	139403	139403	139403		541.68	42062.6	533.359	33518	31592.2	31592.2	31595.2	33514.9			886.78	202355	890.14	191627	152841	152841	152841	152861	191606	152841	152841	152841	152841	152841	152841		541.78	43141	533.459	40447.8	33685	33685	34489.7
	886.98	180632	890.36	168492	139676	139676	139676	139678	168490	139676	139676	139676	139676	139676	139676		541.78	41969.7	533.409	33254.7	31615.6	31615.6	31617.7	33252.6			886.88	202603	890.26	189957	153145	153145	153145	153159	189943	153145	153145	153145	153145	153145	153145		541.88	44282.4	533.509	40113.1	33707.4	33707.4	34383.6
	887.08	181211	890.48	166945	139950	139950	139950	139951	166944	139950	139950	139950	139950	139950	139950		541.88	42477.5	533.459	33026.5	31639.1	31639.1	31640.5	33025			886.98	201870	890.38	188277	153449	153449	153449	153459	188267	153449	153449	153449	153449	153449	153449		541.98	44737.4	533.559	39776.2	33729.8	33729.8	34296.2
	887.18	183006	890.601	165426	140223	140223	140223	140224	165425	140223	140223	140223	140223	140223	140223		541.98	42646.4	533.509	32830.4	31662.5	31662.5	31663.5	32829.4			887.08	201736	890.501	186600	153752	153752	153752	153760	186592	153752	153752	153752	153752	153752	153752		542.08	44230.2	533.609	39438.3	33752.1	33752.1	34224.9
	887.28	182800	890.721	163945	140497	140497	140497	140498	163944	140497	140497	140497	140497	140497	140497		542.08	42676	533.559	32663.6	31686	31686	31686.7	32662.9			887.18	203115	890.621	184936	154056	154056	154056	154061	184930	154056	154056	154056	154056	154056	154056		542.18	45000.3	533.659	39100.9	33774.5	33774.5	34167.7
	887.38	182094	890.841	162510	140771	140771	140771	140771	162510	140771	140771	140771	140771	140771	140771		542.18	43054.6	533.609	32523.3	31709.4	31709.4	31709.9	32522.8			887.28	203028	890.741	183297	154360	154360	154360	154363	183293	154360	154360	154360	154360	154360	154360		542.28	44995	533.709	38765.9	33796.9	33796.9	34122.9
	887.48	182747	890.961	161131	141044	141044	141044	141044	161130	141044	141044	141044	141044	141044	141044		542.28	43228.6	533.659	32406.7	31732.9	31732.9	31733.2	32406.3			887.38	202887	890.861	181694	154663	154663	154663	154666	181691	154663	154663	154663	154663	154663	154663		542.38	44897	533.759	38435	33819.3	33819.3	34088.5
	887.58	184288	891.082	159812	141318	141318	141318	141318	159812	141318	141318	141318	141318	141318	141318		542.38	43569.7	533.708	32311	31756.3	31756.3	31756.5	32310.8			887.48	202023	890.982	180135	154967	154967	154967	154969	180133	154967	154967	154967	154967	154967	154967		542.48	45518.9	533.808	38110.4	33841.7	33841.7	34063.3
	887.68	184012	891.202	158561	141591	141591	141591	141591	158561	141591	141591	141591	141591	141591	141591		542.48	43139.7	533.758	32233.9	31779.8	31779.8	31779.9	32233.8			887.58	203643	891.102	178630	155270	155270	155270	155272	178629	155270	155270	155270	155270	155270	155270		542.58	45900	533.858	37794	33864	33864	34045.9
	887.78	183700	891.322	157382	141865	141865	141865	141865	157382	141865	141865	141865	141865	141865	141865		542.58	43593.2	533.808	32173	31803.2	31803.2	31803.3	32172.9			887.68	203312	891.222	177186	155574	155574	155574	155575	177185	155574	155574	155574	155574	155574	155574		542.68	45619	533.908	37487.7	33886.4	33886.4	34035.1
	887.88	184894	891.442	156278	142138	142138	142138	142138	156278	142138	142138	142138	142138	142138	142138		542.68	43502.4	533.858	32126	31826.7	31826.7	31826.7	32126			887.78	204372	891.342	175808	155878	155878	155878	155878	175807	155878	155878	155878	155878	155878	155878		542.78	45972	533.958	37193.3	33908.8	33908.8	34030
	887.98	185450	891.563	155252	142412	142412	142412	142412	155252	142412	142412	142412	142412	142412	142412		542.78	44255.7	533.908	32091.2	31850.1	31850.1	31850.2	32091.1			887.88	204722	891.463	174502	156181	156181	156181	156182	174502	156181	156181	156181	156181	156181	156181		542.88	46333.7	534.008	36912.4	33931.2	33931.2	34029.6
	888.08	185441	891.683	154305	142686	142686	142686	142686	154305	142686	142686	142686	142686	142686	142686		542.88	43993.1	533.958	32066.6	31873.6	31873.6	31873.6	32066.5			887.98	205583	891.583	173272	156485	156485	156485	156485	173272	156485	156485	156485	156485	156485	156485		542.98	45928.3	534.058	36646.3	33953.6	33953.6	34033.2
	888.18	186919	891.803	153438	142959	142959	142959	142959	153438	142959	142959	142959	142959	142959	142959		542.98	44012.4	534.008	32050.7	31897	31897	31897	32050.7			888.08	205749	891.703	172122	156789	156789	156789	156789	172121	156789	156789	156789	156789	156789	156789		543.08	46270.6	534.108	36396.1	33976	33976	34040.2
	888.28	188000	891.923	152650	143233	143233	143233	143233	152650	143233	143233	143233	143233	143233	143233		543.08	44108.7	534.058	32042.2	31920.5	31920.5	31920.5	32042.1			888.18	205820	891.823	171052	157092	157092	157092	157092	171052	157092	157092	157092	157092	157092	157092		543.18	45934.6	534.158	36162.6	33998.3	33998.3	34049.9
	888.38	186407	892.044	151940	143506	143506	143506	143506	151940	143506	143506	143506	143506	143506	143506		543.18	43476.9	534.107	32039.7	31943.9	31943.9	31943.9	32039.7			888.28	204948	891.944	170065	157396	157396	157396	157396	170064	157396	157396	157396	157396	157396	157396		543.28	45727.1	534.207	35946.4	34020.7	34020.7	34062
	888.48	187123	892.164	151307	143780	143780	143780	143780	151307	143780	143780	143780	143780	143780	143780		543.28	43746	534.157	32042.4	31967.4	31967.4	31967.4	32042.4			888.38	206870	892.064	169160	157700	157700	157700	157700	169160	157700	157700	157700	157700	157700	157700		543.38	45867.4	534.257	35747.8	34043.1	34043.1	34076.1
	888.58	187320	892.284	150748	144053	144053	144053	144053	150748	144053	144053	144053	144053	144053	144053		543.38	43885	534.207	32049.2	31990.8	31990.8	31990.8	32049.2			888.48	205919	892.184	168337	158003	158003	158003	158003	168337	158003	158003	158003	158003	158003	158003		543.48	45160.2	534.307	35566.9	34065.5	34065.5	34091.7
	888.68	187819	892.404	150260	144327	144327	144327	144327	150260	144327	144327	144327	144327	144327	144327		543.48	43186.5	534.257	32059.5	32014.3	32014.3	32014.3	32059.5			888.58	206256	892.304	167595	158307	158307	158307	158307	167595	158307	158307	158307	158307	158307	158307		543.58	45397.7	534.357	35403.4	34087.9	34087.9	34108.7
	888.78	186937	892.524	149841	144601	144601	144601	144601	149841	144601	144601	144601	144601	144601	144601		543.58	43971.3	534.307	32072.6	32037.7	32037.7	32037.7	32072.6			888.68	207067	892.424	166932	158611	158611	158611	158611	166932	158611	158611	158611	158611	158611	158611		543.68	45757.2	534.407	35256.9	34110.2	34110.2	34126.7
	888.88	185582	892.645	149487	144874	144874	144874	144874	149487	144874	144874	144874	144874	144874	144874		543.68	43561.8	534.357	32087.8	32061.2	32061.2	32061.2	32087.8			888.78	206057	892.545	166346	158914	158914	158914	158914	166346	158914	158914	158914	158914	158914	158914		543.78	45437.8	534.457	35127	34132.6	34132.6	34145.6
	888.98	184470	892.765	149194	145148	145148	145148	145148	149194	145148	145148	145148	145148	145148	145148		543.78	43579.5	534.407	32104.9	32084.6	32084.6	32084.6	32104.9			888.88	205158	892.665	165834	159218	159218	159218	159218	165834	159218	159218	159218	159218	159218	159218		543.88	45199.2	534.507	35012.7	34155	34155	34165.2
	889.08	184443	892.885	148958	145421	145421	145421	145421	148958	145421	145421	145421	145421	145421	145421		543.88	43266.3	534.457	32123.5	32108.1	32108.1	32108.1	32123.5			888.98	203138	892.785	165392	159522	159522	159522	159522	165392	159522	159522	159522	159522	159522	159522		543.98	45474.9	534.557	34913.4	34177.4	34177.4	34185.3
	889.18	182721	893.005	148775	145695	145695	145695	145695	148775	145695	145695	145695	145695	145695	145695		543.98	43093.9	534.506	32143.1	32131.5	32131.5	32131.5	32143.1			889.08	201356	892.905	165018	159825	159825	159825	159825	165018	159825	159825	159825	159825	159825	159825		544.08	44803.6	534.606	34828	34199.8	34199.8	34205.9
	889.28	182233	893.126	148643	145968	145968	145968	145968	148643	145968	145968	145968	145968	145968	145968		544.08	43151.9	534.556	32163.7	32155	32155	32155	32163.7			889.18	200752	893.026	164707	160129	160129	160129	160129	164707	160129	160129	160129	160129	160129	160129		544.18	44429	534.656	34755.6	34222.1	34222.1	34226.9
	889.38	182095	893.246	148555	146242	146242	146242	146242	148555	146242	146242	146242	146242	146242	146242		544.18	43116.4	534.606	32184.9	32178.4	32178.4	32178.4	32184.9			889.28	200403	893.146	164456	160432	160432	160432	160432	164456	160433	160432	160432	160432	160432	160432		544.28	44939.8	534.706	34695.1	34244.5	34244.5	34248.2
	889.48	179529	893.366	148510	146516	146516	146516	146516	148510	146516	146516	146516	146516	146516	146516		544.28	43329.9	534.656	32206.7	32201.9	32201.9	32201.9	32206.7			889.38	199081	893.266	164261	160736	160736	160736	160736	164261	160736	160736	160736	160736	160736	160736		544.38	45183.1	534.756	34645.5	34266.9	34266.9	34269.8
	889.58	179086	893.486	148503	146789	146789	146789	146789	148502	146789	146789	146789	146789	146789	146789		544.38	43260.5	534.706	32228.9	32225.3	32225.3	32225.3	32228.9			889.48	197347	893.386	164118	161040	161040	161040	161040	164117	161040	161040	161040	161040	161040	161040		544.48	45578.8	534.806	34605.7	34289.3	34289.3	34291.5
	889.68	177027	893.607	148530	147063	147063	147063	147063	148529	147063	147063	147063	147063	147063	147063		544.48	43623.6	534.756	32251.4	32248.8	32248.8	32248.8	32251.4			889.58	195643	893.507	164023	161343	161343	161343	161343	164022	161344	161343	161343	161343	161343	161343		544.58	45325.9	534.856	34574.7	34311.7	34311.7	34313.4
	889.78	176039	893.727	148588	147336	147336	147336	147336	148588	147337	147336	147336	147336	147336	147336		544.58	43033.9	534.806	32274.1	32272.2	32272.2	32272.2	32274.1			889.68	194287	893.627	163972	161647	161647	161647	161647	163971	161648	161647	161647	161647	161647	161647		544.68	45057.4	534.906	34551.6	34334.1	34334.1	34335.3
	889.88	175024	893.847	148675	147610	147610	147610	147610	148674	147611	147610	147610	147610	147610	147610		544.68	43843.1	534.856	32297	32295.7	32295.7	32295.7	32297			889.78	192082	893.747	163962	161951	161951	161951	161951	163961	161952	161951	161951	161951	161951	161951		544.78	45156.6	534.956	34535.3	34356.4	34356.4	34357.4
	889.98	173946	893.967	148787	147883	147883	147883	147883	148785	147885	147883	147883	147883	147883	147883		544.78	43907.4	534.905	32320.1	32319.1	32319.1	32319.1	32320.1			889.88	191115	893.867	163990	162254	162254	162254	162254	163987	162257	162254	162254	162254	162254	162254		544.88	45816.5	535.005	34525.2	34378.8	34378.8	34379.6
	890.08	173254	894.088	148922	148157	148157	148157	148157	148918	148160	148157	148157	148157	148157	148157		544.88	43597.5	534.955	32343.3	32342.6	32342.6	32342.6	32343.3			889.98	190475	893.988	164052	162558	162558	162558	162558	164047	162563	162558	162558	162558	162558	162558		544.98	46052	535.055	34520.3	34401.2	34401.2	34401.8
	890.18	170810	894.208	149077	148431	148431	148431	148431	149071	148437	148431	148431	148431	148431	148431		544.98	44489.4	535.005	32366.5	32366	32366	32366	32366.5			890.08	189061	894.108	164146	162862	162862	162862	162862	164137	162871	162862	162862	162862	162862	162862		545.08	45797.3	535.105	34520	34423.6	34423.6	34424
	890.28	170257	894.328	149253	148704	148704	148704	148704	149241	148716	148704	148704	148704	148704	148704		545.08	44145.5	535.055	32389.8	32389.5	32389.5	32389.5	32389.8			890.18	186624	894.228	164271	163165	163165	163165	163165	164254	163182	163165	163165	163165	163165	163165		545.18	45467.4	535.155	34523.6	34446	34446	34446.3
	890.38	169571	894.448	149447	148978	148978	148978	148978	149426	148999	148978	148978	148978	148978	148978				535.105	32413.2	32412.9	32412.9	32412.9	32413.2			890.28	185573	894.348	164425	163469	163469	163469	163469	164396	163498	163469	163469	163469	163469	163469				535.205	34530.5	34468.3	34468.3	34468.6
	890.48	168212	894.569	149662	149251	149251	149251	149251	149625	149288	149251	149251	149251	149251	149251				535.155	32436.6	32436.4	32436.4	32436.4	32436.6			890.38	183349	894.469	164610	163773	163773	163773	163773	164559	163824	163773	163773	163773	163773	163773				535.255	34540.2	34490.7	34490.7	34490.9
	890.58	165574	894.689	149899	149525	149525	149525	149525	149835	149589	149525	149525	149525	149525	149525				535.205	32460	32459.8	32459.8	32459.8	32460			890.48	181970	894.589	164830	164076	164076	164076	164076	164741	164165	164076	164076	164076	164076	164076				535.305	34552.3	34513.1	34513.1	34513.2
	890.68	165088	894.809	150163	149798	149798	149798	149798	150055	149906	149798	149798	149798	149798	149798				535.255	32483.4	32483.3	32483.3	32483.3	32483.4			890.58	181026	894.709	165090	164380	164380	164380	164380	164940	164529	164380	164380	164380	164380	164380				535.355	34566.4	34535.5	34535.5	34535.6
	890.78	163601	894.929	150462	150072	150072	150072	150072	150283	150251	150072	150072	150072	150072	150072				535.304	32506.8	32506.7	32506.7	32506.7	32506.8			890.68	179244	894.829	165402	164684	164684	164684	164684	165154	164931	164684	164684	164684	164684	164684				535.404	34582.1	34557.9	34557.9	34557.9
	890.88	163129	895.05	150810	150346	150346	150346	150346	150519	150637	150346	150346	150346	150346	150346				535.354	32530.2	32530.2	32530.2	32530.2	32530.2			890.78	178472	894.95	165783	164987	164987	164987	164987	165382	165389	164987	164987	164987	164987	164987				535.454	34599.2	34580.3	34580.3	34580.3
	890.98	161290	895.17	151226	150619	150619	150619	150619	150761	151084	150619	150619	150619	150619	150619				535.404	32553.7	32553.6	32553.6	32553.6	32553.7			890.88	177143	895.07	166259	165291	165291	165291	165291	165620	165930	165291	165291	165291	165291	165291				535.504	34617.3	34602.6	34602.6	34602.7
	891.08	161426	895.29	151738	150893	150893	150893	150893	151009	151622	150893	150893	150893	150893	150893				535.454	32577.1	32577.1	32577.1	32577.1	32577.1			890.98	176373	895.19	166867	165595	165595	165595	165595	165868	166593	165595	165595	165595	165595	165595				535.554	34636.3	34625	34625	34625
	891.18	160342	895.41	152381	151166	151166	151166	151166	151260	152287	151166	151166	151166	151166	151166				535.504	32600.6	32600.5	32600.5	32600.5	32600.6			891.08	175018	895.31	167656	165898	165898	165898	165898	166125	167429	165898	165898	165898	165898	165898				535.604	34656.1	34647.4	34647.4	34647.4
	891.28	159115	895.53	153208	151440	151440	151440	151440	151516	153131	151440	151440	151440	151440	151440				535.554	32624	32624	32624	32624	32624			891.18	173945	895.431	168690	166202	166202	166202	166202	166390	168502	166202	166202	166202	166202	166202				535.654	34676.4	34669.8	34669.8	34669.8
	891.38	157947	895.651	154279	151713	151713	151713	151713	151775	154218	151713	151713	151713	151713	151713				535.604	32647.5	32647.5	32647.5	32647.5	32647.5			891.28	172683	895.551	170051	166505	166505	166505	166505	166660	169896	166505	166505	166505	166505	166505				535.704	34697.2	34692.2	34692.2	34692.2
	891.48	157069	895.771	155674	151987	151987	151987	151987	152036	155625	151987	151987	151987	151987	151987				535.654	32670.9	32670.9	32670.9	32670.9	32670.9			891.38	172782	895.671	171838	166809	166809	166809	166809	166936	171711	166809	166809	166809	166809	166809				535.754	34718.3	34714.5	34714.5	34714.6
	891.58	156655	895.891	157485	152261	152261	152261	152261	152300	157445	152261	152261	152261	152261	152261				535.703	32694.4	32694.4	32694.4	32694.4	32694.4			891.48	171590	895.791	174167	167113	167113	167113	167113	167217	174063	167113	167113	167113	167113	167113				535.803	34739.8	34736.9	34736.9	34736.9
	891.68	156691	896.011	159817	152534	152534	152534	152534	152566	159785	152534	152534	152534	152534	152534				535.753	32717.8	32717.8	32717.8	32717.8	32717.8			891.58	170915	895.911	177169	167416	167416	167416	167416	167501	177084	167416	167416	167416	167416	167416				535.853	34761.4	34759.3	34759.3	34759.3
	891.78	155380	896.132	162783	152808	152808	152808	152808	152833	162758	152808	152808	152808	152808	152808				535.803	32741.3	32741.3	32741.3	32741.3	32741.3			891.68	169732	896.032	180977	167720	167720	167720	167720	167789	180908	167720	167720	167720	167720	167720				535.903	34783.3	34781.7	34781.7	34781.7
	891.88	154536	896.252	166499	153081	153081	153081	153081	153101	166479	153081	153081	153081	153081	153081				535.853	32764.7	32764.7	32764.7	32764.7	32764.7			891.78	169353	896.152	185725	168024	168024	168024	168024	168080	185669	168024	168024	168024	168024	168024				535.953	34805.2	34804.1	34804.1	34804.1
	891.98	153685	896.372	171070	153355	153355	153355	153355	153371	171054	153355	153355	153355	153355	153355				535.903	32788.2	32788.2	32788.2	32788.2	32788.2			891.88	169227	896.272	191530	168327	168327	168327	168327	168373	191485	168328	168327	168327	168327	168327				536.003	34827.3	34826.5	34826.5	34826.5
	892.08	153978	896.492	176585	153628	153628	153628	153628	153641	176572	153629	153628	153629	153628	153628				535.953	32811.6	32811.6	32811.6	32811.6	32811.6			891.98	168906	896.392	198476	168631	168631	168631	168631	168668	198439	168631	168631	168631	168631	168631				536.053	34849.5	34848.8	34848.8	34848.8
	892.18	153882	896.613	183094	153902	153902	153902	153902	153912	183084	153902	153902	153902	153902	153902				536.003	32835.1	32835.1	32835.1	32835.1	32835.1			892.08	167843	896.513	206598	168935	168935	168935	168935	168964	206568	168935	168935	168935	168935	168935				536.103	34871.7	34871.2	34871.2	34871.2
	892.28	153155	896.733	190603	154176	154176	154176	154176	154183	190594	154176	154176	154176	154176	154176				536.053	32858.5	32858.5	32858.5	32858.5	32858.5			892.18	166347	896.633	215865	169238	169238	169238	169238	169262	215840	169240	169238	169238	169238	169238				536.153	34893.9	34893.6	34893.6	34893.6
	892.38	152882	896.853	199053	154449	154449	154449	154449	154455	199045	154451	154449	154450	154449	154449				536.102	32882	32882	32882	32882	32882			892.28	167168	896.753	226165	169542	169542	169542	169542	169561	226143	169546	169542	169542	169542	169542				536.202	34916.2	34916	34916	34916
	892.48	152438	896.973	208314	154723	154723	154723	154723	154727	208304	154726	154723	154724	154723	154723				536.152	32905.4	32905.4	32905.4	32905.4	32905.4			892.38	166527	896.873	237296	169846	169846	169846	169846	169861	237273	169853	169846	169846	169846	169846				536.252	34938.5	34938.4	34938.4	34938.4
	892.58	151635	897.094	218177	154996	154996	154996	154996	155000	218164	155004	154997	154998	154996	154996				536.202	32928.9	32928.9	32928.9	32928.9	32928.9			892.48	166300	896.994	248962	170149	170149	170149	170149	170161	248934	170165	170150	170150	170149	170149				536.302	34960.9	34960.7	34960.7	34960.7
	892.68	151523	897.214	228359	155270	155270	155270	155270	155273	228339	155284	155271	155272	155270	155270				536.252	32952.3	32952.3	32952.3	32952.3	32952.3			892.58	165480	897.114	260785	170453	170453	170453	170453	170462	260743	170483	170455	170453	170453	170453				536.352	34983.2	34983.1	34983.1	34983.1
	892.78	152337	897.334	238511	155543	155543	155543	155543	155546	238477	155571	155545	155547	155543	155543				536.302	32975.8	32975.8	32975.8	32975.8	32975.8			892.68	165273	897.234	272318	170757	170757	170757	170757	170764	272248	170814	170761	170757	170757	170757				536.402	35005.6	35005.5	35005.5	35005.5
	892.88	152021	897.454	248238	155817	155817	155817	155817	155819	248176	155868	155821	155822	155817	155817				536.352	32999.2	32999.2	32999.2	32999.2	32999.2			892.78	165198	897.354	283076	171060	171060	171060	171060	171066	282955	171166	171068	171062	171060	171060				536.452	35027.9	35027.9	35027.9	35027.9
	892.98	151192	897.575	257121	156091	156091	156091	156091	156092	257013	156182	156099	156098	156091	156091				536.402	33022.7	33022.7	33022.7	33022.7	33022.7			892.88	164171	897.475	292575	171364	171364	171364	171364	171368	292363	171553	171380	171366	171364	171364				536.502	35050.3	35050.3	35050.3	35050.3
	893.08	150425	897.695	264757	156364	156364	156364	156364	156365	264570	156523	156381	156375	156364	156364				536.452	33046.1	33046.1	33046.1	33046.1	33046.1			892.98	164006	897.595	300367	171668	171668	171668	171668	171671	300003	171994	171699	171671	171668	171668				536.552	35072.7	35072.6	35072.6	35072.6
	893.18	150632	897.815	270788	156638	156638	156638	156638	156638	270472	156905	156671	156653	156638	156638				536.501	33069.6	33069.6	33069.6	33069.6	33069.6			893.08	163856	897.715	306088	171971	171971	171971	171971	171974	305478	172515	172030	171976	171971	171971				536.601	35095	35095	35095	35095
	893.28	150187	897.935	274935	156911	156911	156911	156911	156912	274414	157346	156975	156933	156911	156911				536.551	33093	33093	33093	33093	33093			893.18	164408	897.835	309493	172275	172275	172275	172275	172277	308499	173151	172382	172283	172275	172275				536.651	35117.4	35117.4	35117.4	35117.4
	893.38	149426	898.056	277028	157185	157185	157185	157185	157185	276195	157869	157302	157216	157185	157185				536.601	33116.5	33116.5	33116.5	33116.5	33116.5			893.28	163434	897.956	310481	172578	172578	172578	172578	172580	308909	173944	172771	172590	172579	172578				536.701	35139.8	35139.8	35139.8	35139.8
	893.48	149878	898.176	277027	157458	157458	157458	157458	157459	275728	158501	157669	157503	157459	157458				536.651	33139.9	33139.9	33139.9	33139.9	33139.9			893.38	163814	898.076	309117	172882	172882	172882	172882	172883	306703	174940	173219	172900	172882	172882				536.751	35162.2	35162.2	35162.2	35162.2
	893.58	149000	898.296	275027	157732	157732	157732	157732	157732	273057	159271	158100	157795	157733	157732				536.701	33163.4	33163.4	33163.4	33163.4	33163.4			893.48	163288	898.196	305625	173186	173186	173186	173186	173187	302025	176184	173760	173212	173186	173186				536.801	35184.6	35184.6	35184.6	35184.6
	893.68	149646	898.416	271257	158006	158006	158006	158006	158006	268344	160203	158632	158094	158006	158006				536.751	33186.8	33186.8	33186.8	33186.8	33186.8			893.58	163583	898.316	300369	173489	173489	173489	173489	173490	295154	177712	174442	173527	173490	173489				536.851	35206.9	35206.9	35206.9	35206.9
	893.78	150304	898.537	266060	158279	158279	158279	158279	158279	261862	161317	159317	158401	158280	158279				536.801	33210.3	33210.3	33210.3	33210.3	33210.3			893.68	163533	898.437	293827	173793	173793	173793	173793	173794	286479	179544	175334	173848	173793	173793				536.901	35229.3	35229.3	35229.3	35229.3
	893.88	149653	898.657	259869	158553	158553	158553	158553	158553	253965	162616	160225	158719	158554	158553				536.851	33233.7	33233.7	33233.7	33233.7	33233.7			893.78	163911	898.557	286545	174097	174097	174097	174097	174097	276466	181668	176525	174176	174097	174097				536.951	35251.7	35251.7	35251.7	35251.7
	893.98	150212	898.777	253172	158826	158826	158826	158826	158826	245061	164087	161449	159053	158828	158826				536.9	33257.2	33257.2	33257.2	33257.2	33257.2			893.88	164569	898.677	279094	174400	174400	174400	174400	174401	265614	184039	178129	174513	174401	174400				537	35274.1	35274.1	35274.1	35274.1
	894.08	150057	898.897	246475	159100	159100	159100	159100	159100	235573	165691	163103	159404	159102	159100				536.95	33280.6	33280.6	33280.6	33280.6	33280.6			893.98	163468	898.797	272020	174704	174704	174704	174704	174704	254420	186566	180283	174862	174705	174704				537.05	35296.5	35296.5	35296.5	35296.5
	894.18	150511	899.017	240265	159373	159373	159373	159373	159373	225916	167367	165319	159780	159376	159373				537	33304.1	33304.1	33304.1	33304.1	33304.1			894.08	163607	898.917	265811	175008	175008	175008	175008	175008	243339	189123	183144	175227	175008	175008				537.1	35318.8	35318.8	35318.8	35318.8
	894.28	150384	899.138	234977	159647	159647	159647	159647	159647	216459	169028	168241	160185	159651	159647				537.05	33327.5	33327.5	33327.5	33327.5	33327.5			894.18	164431	899.038	260867	175311	175311	175311	175311	175311	232760	191550	186875	175614	175312	175311				537.15	35341.2	35341.2	35341.2	35341.2
	894.38	151642	899.258	230968	159921	159921	159921	159921	159921	207514	170577	172008	160625	159926	159921				537.1	33351	33351	33351	33351	33351			894.28	165672	899.158	257481	175615	175615	175615	175615	175615	222989	193678	191629	176028	175617	175615				537.2	35363.6	35363.6	35363.6	35363.6
	894.48	150980	899.378	228497	160194	160194	160194	160194	160194	199315	171910	176738	161110	160201	160194				537.15	33374.4	33374.4	33374.4	33374.4	33374.4			894.38	166042	899.278	255834	175919	175919	175919	175919	175919	214236	195344	197532	176477	175921	175919				537.25	35386	35386	35386	35386
	894.58	152129	899.498	227708	160468	160468	160468	160468	160468	192019	172933	182502	161648	160477	160468				537.2	33397.9	33397.9	33397.9	33397.9	33397.9			894.48	165123	899.398	255993	176222	176222	176222	176222	176222	206619	196419	204648	176970	176225	176222				537.3	35408.4	35408.4	35408.4	35408.4
	894.68	151854	899.619	228623	160741	160741	160741	160741	160741	185710	173578	189299	162248	160753	160741				537.25	33421.3	33421.3	33421.3	33421.3	33421.3			894.58	165088	899.519	257909	176526	176526	176526	176526	176526	200178	196829	212959	177517	176530	176526				537.35	35430.8	35430.8	35430.8	35430.8
	894.78	152833	899.739	231136	161015	161015	161015	161015	161015	180402	173809	197032	162922	161030	161015				537.299	33444.8	33444.8	33444.8	33444.8	33444.8			894.68	166766	899.639	261425	176830	176830	176830	176830	176830	194880	196563	222335	178130	176835	176830				537.399	35453.1	35453.1	35453.1	35453.1
	894.88	153490	899.859	235017	161288	161288	161288	161288	161288	176059	173630	205492	163681	161308	161288				537.349	33468.2	33468.2	33468.2	33468.2	33468.2			894.78	168225	899.759	266274	177133	177133	177133	177133	177133	190645	195676	232521	178824	177140	177133				537.449	35475.5	35475.5	35475.5	35475.5
	894.98	154397	899.979	239919	161562	161562	161562	161562	161562	172604	173083	214354	164538	161587	161562				537.399	33491.7	33491.7	33491.7	33491.7	33491.7			894.88	168690	899.879	272089	177437	177437	177437	177437	177437	187357	194284	243135	179614	177447	177437				537.499	35497.9	35497.9	35497.9	35497.9
	895.08	154538	900.1	245400	161836	161836	161836	161836	161836	169935	172246	223189	165505	161868	161836				537.449	33515.1	33515.1	33515.1	33515.1	33515.1			894.98	167943	900	278412	177741	177741	177741	177741	177741	184884	192539	253682	180516	177753	177741				537.549	35520.3	35520.3	35520.3	35520.3
	895.18	157325	900.22	250953	162109	162109	162109	162109	162109	167938	171212	231496	166593	162150	162109				537.499	33538.6	33538.6	33538.6	33538.6	33538.6			895.08	170262	900.12	284721	178044	178044	178044	178044	178044	183090	190612	263588	181547	178061	178044				537.599	35542.7	35542.7	35542.7	35542.7
	895.28	157144	900.34	256048	162383	162383	162383	162383	162383	166499	170087	238744	167815	162435	162383				537.549	33562	33562	33562	33562	33562			895.18	170542	900.24	290468	178348	178348	178348	178348	178348	181843	188667	272251	182727	178370	178348				537.649	35565	35565	35565	35565
	895.38	158219	900.46	260184	162656	162656	162656	162656	162656	165508	168967	244433	169179	162722	162656				537.599	33585.5	33585.5	33585.5	33585.5	33585.5			895.28	172241	900.36	295122	178651	178651	178651	178651	178651	181026	186844	279104	184073	178681	178651				537.699	35587.4	35587.4	35587.4	35587.4
	895.48	158799	900.581	262939	162930	162930	162930	162930	162930	164869	167933	248151	170693	163013	162930				537.649	33608.9	33608.9	33608.9	33608.9	33608.9			895.38	174222	900.481	298229	178955	178955	178955	178955	178955	180538	185243	283674	185601	178994	178955				537.749	35609.8	35609.8	35609.8	35609.8
	895.58	160279	900.701	264022	163203	163203	163203	163203	163203	164497	167042	249626	172363	163308	163203				537.698	33632.4	33632.4	33632.4	33632.4	33632.4			895.48	174528	900.601	299461	179259	179259	179259	179259	179259	180293	183925	285643	187326	179309	179259				537.798	35632.2	35632.2	35632.2	35632.2
[truncated: 347 more rows]
[truncated: 1 more columns]

## Sheet: Figure S13
	NP-CeO2																										Pt/NP-CeO2
	Ce 3d																O 1s										Ce 3d																O 1s
[truncated: 601 more rows]
[truncated: 1 more columns]

## Sheet: Figure S21
	Pt1/PN-CeO2				PN-CeO2
	947.359	-0.00861			911.924	-0.01072
	947.6	-0.00861			912.165	-0.01075
[truncated: 3,099 more rows]

[truncated: 1 more sheets: Figure S22]
